# Supplementary material for: Genome-Wide Identification of CYP72A Gene Family and Expression Patterns Related to Jasmonic Acid Treatment and Steroidal Saponin Accumulation in Dioscorea zingiberensis
Source: Int J Mol Sci. 2021 Oct 11;22(20):10953. doi: 10.3390/ijms222010953 (PMC8536171; doi:10.3390/ijms222010953)
Supplement: Supplementary file 1 [file ijms-22-10953-s001.zip]

Archive with 7 entries (7 files):
- Table S1 The amino acid sequences of DzCYP72A gene family.pdf
- Table S2 The coding sequence (CDS) of DzCYP72A gene family .pdf
- Table S3 Detailed information of CRE in DzCYP72A promoters.xlsx
- Table S4  Table S4 Primer sequences used for quantitative real-time PCR.pdf
- Table S5 DCA analysis of specialized metabolites in the biosynthesis of steroidal saponins.pdf
- Table S6 The constrained result of RDA analysis.pdf
- Table S7 Quantitative determinations of each specialized metabolites.pdf
