# Supplementary material for: Genome-Wide Identification of CYP72A Gene Family and Expression Patterns Related to Jasmonic Acid Treatment and Steroidal Saponin Accumulation in Dioscorea zingiberensis
Source: Int J Mol Sci. 2021 Oct 11;22(20):10953. doi: 10.3390/ijms222010953 (PMC8536171; doi:10.3390/ijms222010953)
Supplement: Supplementary file 1 [file ijms-22-10953-s001.zip › Table S3 Detailed information of CRE in DzCYP72A promoters.xlsx]

## Sheet: plantCARE_output_PlantCARE_2965
Gene name	CRE	CRE sequence	Start site	Length	Stand	Description
DzCYP72A1	as-1	TGACG	376	5	+	Arabidopsis thaliana
DzCYP72A1	as-1	TGACG	509	5	-	Arabidopsis thaliana
DzCYP72A1	as-1	TGACG	1640	5	-	Arabidopsis thaliana
DzCYP72A1	TATA-box	TATA	3	4	+	Arabidopsis thaliana	core promoter element around -30 of transcription start
DzCYP72A1	TATA-box	TATACA	596	6	-	Helianthus annuus	core promoter element around -30 of transcription start
DzCYP72A1	TATA-box	TATA	598	4	+	Arabidopsis thaliana	core promoter element around -30 of transcription start
DzCYP72A1	TATA-box	TATA	689	4	+	Arabidopsis thaliana	core promoter element around -30 of transcription start
DzCYP72A1	TATA-box	TATA	706	4	+	Arabidopsis thaliana	core promoter element around -30 of transcription start
DzCYP72A1	TATA-box	TATAAAA	903	7	-	Pisum sativum	core promoter element around -30 of transcription start
DzCYP72A1	TATA-box	TATAAA	904	6	-	Helianthus annuus	core promoter element around -30 of transcription start
DzCYP72A1	TATA-box	TATAA	905	5	-	Arabidopsis thaliana	core promoter element around -30 of transcription start
DzCYP72A1	TATA-box	TATA	906	4	+	Arabidopsis thaliana	core promoter element around -30 of transcription start
DzCYP72A1	TATA-box	taTATAAAtc	965	9	-	Arabidopsis thaliana	core promoter element around -30 of transcription start
DzCYP72A1	TATA-box	TATAAAA	966	7	-	Pisum sativum	core promoter element around -30 of transcription start
DzCYP72A1	TATA-box	TATAAA	967	6	-	Helianthus annuus	core promoter element around -30 of transcription start
DzCYP72A1	TATA-box	TATATAA	968	7	-	Arabidopsis thaliana	core promoter element around -30 of transcription start
DzCYP72A1	TATA-box	TATATA	969	6	+	Arabidopsis thaliana	core promoter element around -30 of transcription start
DzCYP72A1	TATA-box	ATATAA	970	6	+	Brassica oleracea	core promoter element around -30 of transcription start
DzCYP72A1	TATA-box	TATA	971	4	+	Arabidopsis thaliana	core promoter element around -30 of transcription start
DzCYP72A1	TATA-box	ATATAT	976	6	+	Brassica napus	core promoter element around -30 of transcription start
DzCYP72A1	TATA-box	TATA	977	4	+	Arabidopsis thaliana	core promoter element around -30 of transcription start
DzCYP72A1	TATA-box	ATATAT	988	6	+	Brassica napus	core promoter element around -30 of transcription start
DzCYP72A1	TATA-box	TATA	989	4	+	Arabidopsis thaliana	core promoter element around -30 of transcription start
DzCYP72A1	TATA-box	TATATTTATATTT	1525	12	-	Avena sativa	core promoter element around -30 of transcription start
DzCYP72A1	TATA-box	ATATAT	1527	6	-	Brassica napus	core promoter element around -30 of transcription start
DzCYP72A1	TATA-box	TATATA	1528	6	-	Arabidopsis thaliana	core promoter element around -30 of transcription start
DzCYP72A1	TATA-box	ATATAT	1529	6	-	Brassica napus	core promoter element around -30 of transcription start
DzCYP72A1	TATA-box	TATATA	1530	6	-	Arabidopsis thaliana	core promoter element around -30 of transcription start
DzCYP72A1	TATA-box	TATATTTATATTT	1531	12	-	Avena sativa	core promoter element around -30 of transcription start
DzCYP72A1	TATA-box	TATATA	1532	6	-	Arabidopsis thaliana	core promoter element around -30 of transcription start
DzCYP72A1	TATA-box	ATATAA	1533	6	+	Brassica oleracea	core promoter element around -30 of transcription start
DzCYP72A1	TATA-box	TATA	1534	4	-	Arabidopsis thaliana	core promoter element around -30 of transcription start
DzCYP72A1	TATA-box	ATATAT	1539	6	-	Brassica napus	core promoter element around -30 of transcription start
DzCYP72A1	TATA-box	TATA	1540	4	-	Arabidopsis thaliana	core promoter element around -30 of transcription start
DzCYP72A1	Unnamed__1	CGTGG	258	5	-	Zea mays
DzCYP72A1	Unnamed__1	CGTGG	1429	5	-	Zea mays
DzCYP72A1	Unnamed__1	CGTGG	1834	5	-	Zea mays
DzCYP72A1	MSA-like	(T/C)C(T/C)AACGG(T/C)(T/C)A	1889	8.5	+	Catharanthus roseus	cis-acting element involved in cell cycle regulation
DzCYP72A1	TGA-element	AACGAC	856	6	-	Brassica oleracea	auxin-responsive element
DzCYP72A1	MYB recognition site	CCGTTG	332	6	+	Arabidopsis thaliana
DzCYP72A1	ABRE	ACGTG	1430	5	-	Arabidopsis thaliana	cis-acting element involved in the abscisic acid responsiveness
DzCYP72A1	G-box	CACGTC	1430	6	+	Zea mays	cis-acting regulatory element involved in light responsiveness
DzCYP72A1	G-box	CACGAC	1489	6	-	Zea mays	cis-acting regulatory element involved in light responsiveness
DzCYP72A1	G-box	CACGAC	1594	6	+	Zea mays	cis-acting regulatory element involved in light responsiveness
DzCYP72A1	AT~TATA-box	TATATAAA	967	8	-	Arabidopsis thaliana
DzCYP72A1	AT~TATA-box	TATATA	969	6	+	Arabidopsis thaliana
DzCYP72A1	AT~TATA-box	TATATA	1528	6	-	Arabidopsis thaliana
DzCYP72A1	AT~TATA-box	TATATA	1530	6	-	Arabidopsis thaliana
DzCYP72A1	AT~TATA-box	TATATA	1532	6	-	Arabidopsis thaliana
DzCYP72A1	MRE	AACCTAA	263	7	+	Petroselinum crispum	MYB binding site involved in light responsiveness
DzCYP72A1	STRE	AGGGG	1076	5	-	Arabidopsis thaliana
DzCYP72A1	TCT-motif	TCTTAC	1140	6	+	Arabidopsis thaliana	part of a light responsive element
DzCYP72A1	Unnamed__6	taTAAATATct	971	10	+	Zea mays
DzCYP72A1	Unnamed__6	taTAAATATct	1534	10	+	Zea mays
DzCYP72A1	Unnamed__4	CTCC	208	4	+	Petroselinum hortense
DzCYP72A1	Unnamed__4	CTCC	227	4	+	Petroselinum hortense
DzCYP72A1	Unnamed__4	CTCC	273	4	+	Petroselinum hortense
DzCYP72A1	Unnamed__4	CTCC	289	4	+	Petroselinum hortense
DzCYP72A1	Unnamed__4	CTCC	426	4	+	Petroselinum hortense
DzCYP72A1	Unnamed__4	CTCC	506	4	+	Petroselinum hortense
DzCYP72A1	Unnamed__4	CTCC	560	4	+	Petroselinum hortense
DzCYP72A1	Unnamed__4	CTCC	617	4	+	Petroselinum hortense
DzCYP72A1	Unnamed__4	CTCC	630	4	+	Petroselinum hortense
DzCYP72A1	Unnamed__4	CTCC	683	4	+	Petroselinum hortense
DzCYP72A1	Unnamed__4	CTCC	1118	4	+	Petroselinum hortense
DzCYP72A1	Unnamed__4	CTCC	1209	4	-	Petroselinum hortense
DzCYP72A1	Unnamed__4	CTCC	1317	4	+	Petroselinum hortense
DzCYP72A1	Unnamed__4	CTCC	1355	4	+	Petroselinum hortense
DzCYP72A1	Unnamed__4	CTCC	1650	4	+	Petroselinum hortense
DzCYP72A1	W box	TTGACC	895	6	+	Arabidopsis thaliana
DzCYP72A1	CCAAT-box	CAACGG	332	6	-	Hordeum vulgare	MYBHv1 binding site
DzCYP72A1	MYC	CATTTG	399	6	+	Arabidopsis thaliana
DzCYP72A1	MYC	CATGTG	929	6	-	Arabidopsis thaliana
DzCYP72A1	TCCC-motif	TCTCCCT	272	7	+	Spinacia oleracea	part of a light responsive element
DzCYP72A1	TCCC-motif	TCTCCCT	1207	7	-	Spinacia oleracea	part of a light responsive element
DzCYP72A1	WRE3	CCACCT	468	6	+	Pisum sativum
DzCYP72A1	CGTCA-motif	CGTCA	376	5	-	Hordeum vulgare	cis-acting regulatory element involved in the MeJA-responsiveness
DzCYP72A1	CGTCA-motif	CGTCA	509	5	+	Hordeum vulgare	cis-acting regulatory element involved in the MeJA-responsiveness
DzCYP72A1	CGTCA-motif	CGTCA	1640	5	+	Hordeum vulgare	cis-acting regulatory element involved in the MeJA-responsiveness
DzCYP72A1	Myc	TCTCTTA	86	7	-	Arabidopsis thaliana
DzCYP72A1		motif_sequence	52	4	+	organism	short_function
DzCYP72A1		motif_sequence	105	4	-	organism	short_function
DzCYP72A1		motif_sequence	249	4	-	organism	short_function
DzCYP72A1		motif_sequence	271	4	+	organism	short_function
DzCYP72A1		motif_sequence	504	4	+	organism	short_function
DzCYP72A1		motif_sequence	602	4	+	organism	short_function
DzCYP72A1		motif_sequence	681	4	+	organism	short_function
DzCYP72A1		motif_sequence	774	4	+	organism	short_function
DzCYP72A1		motif_sequence	1054	4	-	organism	short_function
DzCYP72A1		motif_sequence	1109	4	-	organism	short_function
DzCYP72A1		motif_sequence	1209	4	-	organism	short_function
DzCYP72A1		motif_sequence	1234	4	-	organism	short_function
DzCYP72A1		motif_sequence	1307	4	-	organism	short_function
DzCYP72A1		motif_sequence	1320	4	+	organism	short_function
DzCYP72A1		motif_sequence	1343	4	+	organism	short_function
DzCYP72A1		motif_sequence	1914	4	+	organism	short_function
DzCYP72A1		motif_sequence	1938	4	+	organism	short_function
DzCYP72A1	MYB	CAACCA	123	6	+	Arabidopsis thaliana
DzCYP72A1	MYB	CAACCA	592	6	-	Arabidopsis thaliana
DzCYP72A1	MYB	CAACCA	749	6	+	Arabidopsis thaliana
DzCYP72A1	MYB	CAACCA	939	6	+	Arabidopsis thaliana
DzCYP72A1	MYB	TAACCA	1426	6	+	Arabidopsis thaliana
DzCYP72A1	HD-Zip 1	CAAT(A/T)ATTG	1863	8	-	Arabidopsis thaliana	element involved in differentiation of the palisade mesophyll cells
DzCYP72A1	CAAT-box	CAAAT	8	5	+	Pisum sativum	common cis-acting element in promoter and enhancer regions
DzCYP72A1	CAAT-box	CCCAATTT	42	8	+	Arabidopsis thaliana	common cis-acting element in promoter and enhancer regions
DzCYP72A1	CAAT-box	CCAAT	43	5	+	Arabidopsis thaliana	common cis-acting element in promoter and enhancer regions
DzCYP72A1	CAAT-box	CAAT	44	4	+	Nicotiana glutinosa
DzCYP72A1	CAAT-box	CAAAT	46	5	-	Pisum sativum	common cis-acting element in promoter and enhancer regions
DzCYP72A1	CAAT-box	CCAAT	310	5	-	Arabidopsis thaliana	common cis-acting element in promoter and enhancer regions
DzCYP72A1	CAAT-box	CAAAT	400	5	-	Pisum sativum	common cis-acting element in promoter and enhancer regions
DzCYP72A1	CAAT-box	CCAAT	428	5	+	Arabidopsis thaliana	common cis-acting element in promoter and enhancer regions
DzCYP72A1	CAAT-box	CAAT	429	4	+	Nicotiana glutinosa
DzCYP72A1	CAAT-box	CAAT	584	4	+	Nicotiana glutinosa
DzCYP72A1	CAAT-box	CAAT	612	4	-	Nicotiana glutinosa
DzCYP72A1	CAAT-box	CAAAT	637	5	-	Pisum sativum	common cis-acting element in promoter and enhancer regions
DzCYP72A1	CAAT-box	CAAT	677	4	-	Nicotiana glutinosa
DzCYP72A1	CAAT-box	CAAAT	702	5	+	Pisum sativum	common cis-acting element in promoter and enhancer regions
DzCYP72A1	CAAT-box	CAAAT	728	5	-	Pisum sativum	common cis-acting element in promoter and enhancer regions
DzCYP72A1	CAAT-box	CAAT	737	4	+	Nicotiana glutinosa
DzCYP72A1	CAAT-box	CAAAT	741	5	+	Pisum sativum	common cis-acting element in promoter and enhancer regions
DzCYP72A1	CAAT-box	CAAT	779	4	+	Nicotiana glutinosa
DzCYP72A1	CAAT-box	CAAAT	783	5	+	Pisum sativum	common cis-acting element in promoter and enhancer regions
DzCYP72A1	CAAT-box	CAAT	799	4	+	Nicotiana glutinosa
DzCYP72A1	CAAT-box	CAAT	803	4	+	Nicotiana glutinosa
DzCYP72A1	CAAT-box	CAAAT	824	5	+	Pisum sativum	common cis-acting element in promoter and enhancer regions
DzCYP72A1	CAAT-box	CCAAT	834	5	+	Arabidopsis thaliana	common cis-acting element in promoter and enhancer regions
DzCYP72A1	CAAT-box	CAAT	835	4	+	Nicotiana glutinosa
DzCYP72A1	CAAT-box	CCAAT	846	5	+	Arabidopsis thaliana	common cis-acting element in promoter and enhancer regions
DzCYP72A1	CAAT-box	CAAT	847	4	+	Nicotiana glutinosa
DzCYP72A1	CAAT-box	CAAT	922	4	-	Nicotiana glutinosa
DzCYP72A1	CAAT-box	TGCCAAC	936	7	+	Petunia hybrida	common cis-acting element in promoter and enhancer regions
DzCYP72A1	CAAT-box	CAAAT	980	5	-	Pisum sativum	common cis-acting element in promoter and enhancer regions
DzCYP72A1	CAAT-box	CAAT	994	4	+	Nicotiana glutinosa
DzCYP72A1	CAAT-box	CCAAT	1011	5	-	Arabidopsis thaliana	common cis-acting element in promoter and enhancer regions
DzCYP72A1	CAAT-box	CAAAT	1193	5	+	Pisum sativum	common cis-acting element in promoter and enhancer regions
DzCYP72A1	CAAT-box	CAAT	1213	4	-	Nicotiana glutinosa
DzCYP72A1	CAAT-box	CAAT	1241	4	+	Nicotiana glutinosa
DzCYP72A1	CAAT-box	CAAAT	1283	5	+	Pisum sativum	common cis-acting element in promoter and enhancer regions
DzCYP72A1	CAAT-box	CCAAT	1302	5	+	Arabidopsis thaliana	common cis-acting element in promoter and enhancer regions
DzCYP72A1	CAAT-box	CAAT	1303	4	+	Nicotiana glutinosa
DzCYP72A1	CAAT-box	CAAT	1661	4	+	Nicotiana glutinosa
DzCYP72A1	CAAT-box	CAAAT	1743	5	-	Pisum sativum	common cis-acting element in promoter and enhancer regions
DzCYP72A1	CAAT-box	CAAT	1824	4	+	Nicotiana glutinosa
DzCYP72A1	CAAT-box	CAAT	1863	4	+	Nicotiana glutinosa
DzCYP72A1	CAAT-box	CAAT	1868	4	-	Nicotiana glutinosa
DzCYP72A1	CAAT-box	CAAT	1900	4	+	Nicotiana glutinosa
DzCYP72A1	CAAT-box	CAAT	1912	4	+	Nicotiana glutinosa
DzCYP72A1	I-box	gGATAAGGTG	469	9	-	Zea mays	part of a light responsive element
DzCYP72A1	AE-box	AGAAACAA	1976	8	-	Arabidopsis thaliana	part of a module for light response
DzCYP72A1	MYB-like sequence	TAACCA	1426	6	+	Arabidopsis thaliana
DzCYP72A1	TGACG-motif	TGACG	376	5	+	Hordeum vulgare	cis-acting regulatory element involved in the MeJA-responsiveness
DzCYP72A1	TGACG-motif	TGACG	509	5	-	Hordeum vulgare	cis-acting regulatory element involved in the MeJA-responsiveness
DzCYP72A1	TGACG-motif	TGACG	1640	5	-	Hordeum vulgare	cis-acting regulatory element involved in the MeJA-responsiveness
DzCYP72A1	Box 4	ATTAAT	1440	6	-	Petroselinum crispum	part of a conserved DNA module involved in light responsiveness
DzCYP72A1	AT-rich element	ATAGAAATCAA	1927	10	-	Glycine max	binding site of AT-rich DNA binding protein (ATBP-1)
DzCYP72A10	MYB	CAACAG	287	6	-	Arabidopsis thaliana
DzCYP72A10	MYB	CAACCA	325	6	-	Arabidopsis thaliana
DzCYP72A10	MYB	TAACCA	424	6	-	Arabidopsis thaliana
DzCYP72A10	MYB	CAACCA	932	6	-	Arabidopsis thaliana
DzCYP72A10	MYB	TAACCA	1005	6	-	Arabidopsis thaliana
DzCYP72A10	MYB	TAACCA	1125	6	+	Arabidopsis thaliana
DzCYP72A10	O2-site	GTTGACGTGA	1197	9	+	Zea mays	cis-acting regulatory element involved in zein metabolism regulation
DzCYP72A10	HD-Zip 1	CAAT(A/T)ATTG	1699	8	-	Arabidopsis thaliana	element involved in differentiation of the palisade mesophyll cells
DzCYP72A10	LTR	CCGAAA	1016	6	+	Hordeum vulgare	cis-acting element involved in low-temperature responsiveness
DzCYP72A10	CAAT-box	CAAT	80	4	-	Nicotiana glutinosa
DzCYP72A10	CAAT-box	CAAT	105	4	-	Nicotiana glutinosa
DzCYP72A10	CAAT-box	CAAT	157	4	-	Nicotiana glutinosa
DzCYP72A10	CAAT-box	CAAT	214	4	+	Nicotiana glutinosa
DzCYP72A10	CAAT-box	CAAT	216	4	-	Nicotiana glutinosa
DzCYP72A10	CAAT-box	CAAAT	311	5	+	Pisum sativum	common cis-acting element in promoter and enhancer regions
DzCYP72A10	CAAT-box	CCAAT	323	5	-	Arabidopsis thaliana	common cis-acting element in promoter and enhancer regions
DzCYP72A10	CAAT-box	CCAAT	456	5	-	Arabidopsis thaliana	common cis-acting element in promoter and enhancer regions
DzCYP72A10	CAAT-box	CAAAT	464	5	+	Pisum sativum	common cis-acting element in promoter and enhancer regions
DzCYP72A10	CAAT-box	CAAT	467	4	-	Nicotiana glutinosa
DzCYP72A10	CAAT-box	CAAT	557	4	-	Nicotiana glutinosa
DzCYP72A10	CAAT-box	CAAT	575	4	-	Nicotiana glutinosa
DzCYP72A10	CAAT-box	CCAAT	584	5	-	Arabidopsis thaliana	common cis-acting element in promoter and enhancer regions
DzCYP72A10	CAAT-box	CAAT	726	4	-	Nicotiana glutinosa
DzCYP72A10	CAAT-box	CAAT	814	4	+	Nicotiana glutinosa
DzCYP72A10	CAAT-box	CAAT	885	4	-	Nicotiana glutinosa
DzCYP72A10	CAAT-box	CAAAT	928	5	+	Pisum sativum	common cis-acting element in promoter and enhancer regions
DzCYP72A10	CAAT-box	CAAT	1152	4	-	Nicotiana glutinosa
DzCYP72A10	CAAT-box	CAAAT	1358	5	-	Pisum sativum	common cis-acting element in promoter and enhancer regions
DzCYP72A10	CAAT-box	CAAAT	1377	5	-	Pisum sativum	common cis-acting element in promoter and enhancer regions
DzCYP72A10	CAAT-box	CCAAT	1408	5	-	Arabidopsis thaliana	common cis-acting element in promoter and enhancer regions
DzCYP72A10	CAAT-box	CAAT	1459	4	+	Nicotiana glutinosa
DzCYP72A10	CAAT-box	CAAT	1522	4	+	Nicotiana glutinosa
DzCYP72A10	CAAT-box	CAAT	1536	4	+	Nicotiana glutinosa
DzCYP72A10	CAAT-box	CAAT	1618	4	+	Nicotiana glutinosa
DzCYP72A10	CAAT-box	CCAAT	1671	5	-	Arabidopsis thaliana	common cis-acting element in promoter and enhancer regions
DzCYP72A10	CAAT-box	CAAT	1699	4	+	Nicotiana glutinosa
DzCYP72A10	CAAT-box	CAAT	1704	4	-	Nicotiana glutinosa
DzCYP72A10	CAAT-box	CAAT	1781	4	+	Nicotiana glutinosa
DzCYP72A10	CAAT-box	CCAAT	1834	5	-	Arabidopsis thaliana	common cis-acting element in promoter and enhancer regions
DzCYP72A10	CAAT-box	CAAT	1868	4	-	Nicotiana glutinosa
DzCYP72A10	CAAT-box	CAAT	1900	4	+	Nicotiana glutinosa
DzCYP72A10	CAAT-box	CAAT	1912	4	+	Nicotiana glutinosa
DzCYP72A10	I-box	AGATAAGG	500	8	+	Triticum aestivum	part of a light responsive element
DzCYP72A10	MYB-like sequence	TAACCA	424	6	-	Arabidopsis thaliana
DzCYP72A10	MYB-like sequence	TAACCA	1005	6	-	Arabidopsis thaliana
DzCYP72A10	MYB-like sequence	TAACCA	1125	6	+	Arabidopsis thaliana
DzCYP72A10	plant_AP-2-like	CGACCAGG	260	8	+	Oryza sativa	?
DzCYP72A10	AAGAA-motif	GAAAGAA	870	7	-	Avena sativa
DzCYP72A10	Box 4	ATTAAT	897	6	+	Petroselinum crispum	part of a conserved DNA module involved in light responsiveness
DzCYP72A10	TGACG-motif	TGACG	1199	5	+	Hordeum vulgare	cis-acting regulatory element involved in the MeJA-responsiveness
DzCYP72A10	AT-rich element	ATAGAAATCAA	1927	10	-	Glycine max	binding site of AT-rich DNA binding protein (ATBP-1)
DzCYP72A10	ATCT-motif	AATCTAATCC	1448	9	+	Pisum sativum	part of a conserved DNA module involved in light responsiveness
DzCYP72A10	Unnamed__4	CTCC	300	4	+	Petroselinum hortense
DzCYP72A10	Unnamed__4	CTCC	350	4	-	Petroselinum hortense
DzCYP72A10	Unnamed__4	CTCC	592	4	+	Petroselinum hortense
DzCYP72A10	Unnamed__4	CTCC	619	4	-	Petroselinum hortense
DzCYP72A10	Unnamed__4	CTCC	622	4	-	Petroselinum hortense
DzCYP72A10	Unnamed__4	CTCC	1072	4	-	Petroselinum hortense
DzCYP72A10	Unnamed__4	CTCC	1138	4	+	Petroselinum hortense
DzCYP72A10	Unnamed__4	CTCC	1303	4	+	Petroselinum hortense
DzCYP72A10	Unnamed__4	CTCC	1312	4	+	Petroselinum hortense
DzCYP72A10	MYC	CAATTG	214	6	+	Arabidopsis thaliana
DzCYP72A10	MYC	CATGTG	487	6	+	Arabidopsis thaliana
DzCYP72A10	MYC	CATGTG	598	6	+	Arabidopsis thaliana
DzCYP72A10	MYC	CATTTG	928	6	-	Arabidopsis thaliana
DzCYP72A10	TCCC-motif	TCTCCCT	1311	7	+	Spinacia oleracea	part of a light responsive element
DzCYP72A10	Myb-binding site	CAACAG	287	6	-	Nicotiana tabacum
DzCYP72A10	CGTCA-motif	CGTCA	1199	5	-	Hordeum vulgare	cis-acting regulatory element involved in the MeJA-responsiveness
DzCYP72A10	Myc	TCTCTTA	1918	7	-	Arabidopsis thaliana
DzCYP72A10	GCN4_motif	TGAGTCA	1219	7	-	Oryza sativa	cis-regulatory element involved in endosperm expression
DzCYP72A10	MBS	CAACTG	275	6	-	Arabidopsis thaliana	MYB binding site involved in drought-inducibility
DzCYP72A10	MBS	CAACTG	284	6	+	Arabidopsis thaliana	MYB binding site involved in drought-inducibility
DzCYP72A10	MBS	CAACTG	1177	6	-	Arabidopsis thaliana	MYB binding site involved in drought-inducibility
DzCYP72A10		motif_sequence	298	4	+	organism	short_function
DzCYP72A10		motif_sequence	506	4	-	organism	short_function
DzCYP72A10		motif_sequence	590	4	+	organism	short_function
DzCYP72A10		motif_sequence	682	4	-	organism	short_function
DzCYP72A10		motif_sequence	860	4	-	organism	short_function
DzCYP72A10		motif_sequence	979	4	+	organism	short_function
DzCYP72A10		motif_sequence	1301	4	+	organism	short_function
DzCYP72A10		motif_sequence	1310	4	+	organism	short_function
DzCYP72A10		motif_sequence	1316	4	+	organism	short_function
DzCYP72A10		motif_sequence	1598	4	-	organism	short_function
DzCYP72A10		motif_sequence	1674	4	-	organism	short_function
DzCYP72A10		motif_sequence	1837	4	-	organism	short_function
DzCYP72A10		motif_sequence	1907	4	+	organism	short_function
DzCYP72A10	ERE	ATTTTAAA	121	8	-	Nicotiana glutinos
DzCYP72A10	ERE	ATTTTAAA	198	8	-	Nicotiana glutinos
DzCYP72A10	ERE	ATTTCATA	1234	8	-	Nicotiana glutinos
DzCYP72A10	3-AF1 binding site	TAAGAGAGGAA	1467	10	-	Solanum tuberosum	light responsive element
DzCYP72A10	TGA-element	AACGAC	1049	6	-	Brassica oleracea	auxin-responsive element
DzCYP72A10	ABRE	GCAACGTGTC	530	9	+	Hordeum vulgare	cis-acting element involved in the abscisic acid responsiveness
DzCYP72A10	ABRE	ACGTG	533	5	+	Arabidopsis thaliana	cis-acting element involved in the abscisic acid responsiveness
DzCYP72A10	ABRE	ACGTG	1201	5	+	Arabidopsis thaliana	cis-acting element involved in the abscisic acid responsiveness
DzCYP72A10	G-box	CACGTC	1200	6	-	Zea mays	cis-acting regulatory element involved in light responsiveness
DzCYP72A10	AT~TATA-box	TATATA	25	6	+	Arabidopsis thaliana
DzCYP72A10	AT~TATA-box	TATATA	70	6	+	Arabidopsis thaliana
DzCYP72A10	AT~TATA-box	TATATA	147	6	+	Arabidopsis thaliana
DzCYP72A10	AT~TATA-box	TATATA	179	6	+	Arabidopsis thaliana
DzCYP72A10	AT~TATA-box	TATATA	376	6	+	Arabidopsis thaliana
DzCYP72A10	AT~TATA-box	TATATA	479	6	+	Arabidopsis thaliana
DzCYP72A10	AT~TATA-box	TATATA	780	6	+	Arabidopsis thaliana
DzCYP72A10	AT~TATA-box	TATATA	1563	6	-	Arabidopsis thaliana
DzCYP72A10	AT~TATA-box	TATATA	1565	6	-	Arabidopsis thaliana
DzCYP72A10	AT~TATA-box	TATATA	1567	6	-	Arabidopsis thaliana
DzCYP72A10	AT~TATA-box	TATATA	1569	6	-	Arabidopsis thaliana
DzCYP72A10	AT~TATA-box	TATATA	1571	6	-	Arabidopsis thaliana
DzCYP72A10	AT~TATA-box	TATATA	1573	6	-	Arabidopsis thaliana
DzCYP72A10	AT~TATA-box	TATATA	1575	6	-	Arabidopsis thaliana
DzCYP72A10	AT~TATA-box	TATATA	1577	6	-	Arabidopsis thaliana
DzCYP72A10	AT~TATA-box	TATATA	1579	6	-	Arabidopsis thaliana
DzCYP72A10	AT~TATA-box	TATATA	1581	6	-	Arabidopsis thaliana
DzCYP72A10	AT~TATA-box	TATATA	1583	6	-	Arabidopsis thaliana
DzCYP72A10	AT~TATA-box	TATATA	1724	6	-	Arabidopsis thaliana
DzCYP72A10	AT~TATA-box	TATATA	1726	6	-	Arabidopsis thaliana
DzCYP72A10	TCA	TCATCTTCAT	1212	9	-	Pisum sativum
DzCYP72A10	STRE	AGGGG	54	5	+	Arabidopsis thaliana
DzCYP72A10	STRE	AGGGG	131	5	+	Arabidopsis thaliana
DzCYP72A10	STRE	AGGGG	208	5	+	Arabidopsis thaliana
DzCYP72A10	STRE	AGGGG	976	5	-	Arabidopsis thaliana
DzCYP72A10	STRE	AGGGG	1630	5	+	Arabidopsis thaliana
DzCYP72A10	STRE	AGGGG	1794	5	+	Arabidopsis thaliana
DzCYP72A10	GA-motif	ATAGATAA	498	8	+	Arabidopsis thaliana	part of a light responsive element
DzCYP72A10	Myb	CAACTG	275	6	-	Arabidopsis thaliana
DzCYP72A10	Myb	CAACTG	284	6	+	Arabidopsis thaliana
DzCYP72A10	Myb	CAACTG	1177	6	-	Arabidopsis thaliana
DzCYP72A10	DRE core	GCCGAC	224	6	+	Arabidopsis thaliana
DzCYP72A10	G-Box	CACGTT	532	6	-	Pisum sativum	cis-acting regulatory element involved in light responsiveness
DzCYP72A10	as-1	TGACG	1199	5	+	Arabidopsis thaliana
DzCYP72A10	circadian	CAAAGATATC	407	9	-	Lycopersicon esculentum	cis-acting regulatory element involved in circadian control
DzCYP72A10	TATA-box	ATATAT	24	6	+	Brassica napus	core promoter element around -30 of transcription start
DzCYP72A10	TATA-box	TATATA	25	6	+	Arabidopsis thaliana	core promoter element around -30 of transcription start
DzCYP72A10	TATA-box	TATA	27	4	+	Arabidopsis thaliana	core promoter element around -30 of transcription start
DzCYP72A10	TATA-box	TATA	32	4	+	Arabidopsis thaliana	core promoter element around -30 of transcription start
DzCYP72A10	TATA-box	ATATAT	69	6	+	Brassica napus	core promoter element around -30 of transcription start
DzCYP72A10	TATA-box	TATATA	70	6	+	Arabidopsis thaliana	core promoter element around -30 of transcription start
DzCYP72A10	TATA-box	TATA	72	4	+	Arabidopsis thaliana	core promoter element around -30 of transcription start
DzCYP72A10	TATA-box	TATA	77	4	+	Arabidopsis thaliana	core promoter element around -30 of transcription start
DzCYP72A10	TATA-box	ATATAT	101	6	+	Brassica napus	core promoter element around -30 of transcription start
DzCYP72A10	TATA-box	TATA	102	4	+	Arabidopsis thaliana	core promoter element around -30 of transcription start
DzCYP72A10	TATA-box	TATACA	107	6	-	Helianthus annuus	core promoter element around -30 of transcription start
DzCYP72A10	TATA-box	TATA	109	4	+	Arabidopsis thaliana	core promoter element around -30 of transcription start
DzCYP72A10	TATA-box	ATATAT	146	6	+	Brassica napus	core promoter element around -30 of transcription start
DzCYP72A10	TATA-box	TATATA	147	6	+	Arabidopsis thaliana	core promoter element around -30 of transcription start
DzCYP72A10	TATA-box	TATA	149	4	+	Arabidopsis thaliana	core promoter element around -30 of transcription start
DzCYP72A10	TATA-box	TATA	154	4	+	Arabidopsis thaliana	core promoter element around -30 of transcription start
DzCYP72A10	TATA-box	ATATAT	178	6	+	Brassica napus	core promoter element around -30 of transcription start
DzCYP72A10	TATA-box	TATATA	179	6	+	Arabidopsis thaliana	core promoter element around -30 of transcription start
DzCYP72A10	TATA-box	ATATAA	180	6	+	Brassica oleracea	core promoter element around -30 of transcription start
DzCYP72A10	TATA-box	TATA	181	4	+	Arabidopsis thaliana	core promoter element around -30 of transcription start
DzCYP72A10	TATA-box	ATATAT	185	6	+	Brassica napus	core promoter element around -30 of transcription start
DzCYP72A10	TATA-box	TATA	186	4	+	Arabidopsis thaliana	core promoter element around -30 of transcription start
DzCYP72A10	TATA-box	TATATA	376	6	+	Arabidopsis thaliana	core promoter element around -30 of transcription start
DzCYP72A10	TATA-box	ATATAT	377	6	+	Brassica napus	core promoter element around -30 of transcription start
DzCYP72A10	TATA-box	TATA	378	4	+	Arabidopsis thaliana	core promoter element around -30 of transcription start
DzCYP72A10	TATA-box	TATAAGAA	435	8	-	Zea mays	core promoter element around -30 of transcription start
DzCYP72A10	TATA-box	TATAA	438	5	-	Arabidopsis thaliana	core promoter element around -30 of transcription start
DzCYP72A10	TATA-box	TATA	439	4	+	Arabidopsis thaliana	core promoter element around -30 of transcription start
DzCYP72A10	TATA-box	ATTATA	477	6	+	Brassica napus	core promoter element around -30 of transcription start
DzCYP72A10	TATA-box	TATATAA	478	7	-	Arabidopsis thaliana	core promoter element around -30 of transcription start
DzCYP72A10	TATA-box	TATATA	479	6	+	Arabidopsis thaliana	core promoter element around -30 of transcription start
DzCYP72A10	TATA-box	TATA	481	4	+	Arabidopsis thaliana	core promoter element around -30 of transcription start
DzCYP72A10	TATA-box	TATATA	780	6	+	Arabidopsis thaliana	core promoter element around -30 of transcription start
DzCYP72A10	TATA-box	ATATAT	781	6	+	Brassica napus	core promoter element around -30 of transcription start
DzCYP72A10	TATA-box	TATA	782	4	+	Arabidopsis thaliana	core promoter element around -30 of transcription start
DzCYP72A10	TATA-box	TATA	790	4	+	Arabidopsis thaliana	core promoter element around -30 of transcription start
DzCYP72A10	TATA-box	TATA	946	4	+	Arabidopsis thaliana	core promoter element around -30 of transcription start
DzCYP72A10	TATA-box	TATTTAAA	1256	8	-	Arabidopsis thaliana	core promoter element around -30 of transcription start
DzCYP72A10	TATA-box	ATTATA	1474	6	+	Brassica napus	core promoter element around -30 of transcription start
DzCYP72A10	TATA-box	TATAA	1475	5	-	Arabidopsis thaliana	core promoter element around -30 of transcription start
DzCYP72A10	TATA-box	TATA	1476	4	-	Arabidopsis thaliana	core promoter element around -30 of transcription start
DzCYP72A10	TATA-box	TATA	1512	4	-	Arabidopsis thaliana	core promoter element around -30 of transcription start
DzCYP72A10	TATA-box	TATATA	1563	6	-	Arabidopsis thaliana	core promoter element around -30 of transcription start
DzCYP72A10	TATA-box	ATATAT	1564	6	-	Brassica napus	core promoter element around -30 of transcription start
DzCYP72A10	TATA-box	TATATA	1565	6	-	Arabidopsis thaliana	core promoter element around -30 of transcription start
DzCYP72A10	TATA-box	ATATAT	1566	6	-	Brassica napus	core promoter element around -30 of transcription start
DzCYP72A10	TATA-box	TATATA	1567	6	-	Arabidopsis thaliana	core promoter element around -30 of transcription start
DzCYP72A10	TATA-box	ATATAT	1568	6	-	Brassica napus	core promoter element around -30 of transcription start
DzCYP72A10	TATA-box	TATATA	1569	6	-	Arabidopsis thaliana	core promoter element around -30 of transcription start
DzCYP72A10	TATA-box	ATATAT	1570	6	-	Brassica napus	core promoter element around -30 of transcription start
DzCYP72A10	TATA-box	TATATA	1571	6	-	Arabidopsis thaliana	core promoter element around -30 of transcription start
DzCYP72A10	TATA-box	ATATAT	1572	6	-	Brassica napus	core promoter element around -30 of transcription start
DzCYP72A10	TATA-box	TATATA	1573	6	-	Arabidopsis thaliana	core promoter element around -30 of transcription start
DzCYP72A10	TATA-box	ATATAT	1574	6	-	Brassica napus	core promoter element around -30 of transcription start
DzCYP72A10	TATA-box	TATATA	1575	6	-	Arabidopsis thaliana	core promoter element around -30 of transcription start
DzCYP72A10	TATA-box	ATATAT	1576	6	-	Brassica napus	core promoter element around -30 of transcription start
DzCYP72A10	TATA-box	TATATA	1577	6	-	Arabidopsis thaliana	core promoter element around -30 of transcription start
DzCYP72A10	TATA-box	ATATAT	1578	6	-	Brassica napus	core promoter element around -30 of transcription start
DzCYP72A10	TATA-box	TATATA	1579	6	-	Arabidopsis thaliana	core promoter element around -30 of transcription start
DzCYP72A10	TATA-box	ATATAT	1580	6	-	Brassica napus	core promoter element around -30 of transcription start
DzCYP72A10	TATA-box	TATATA	1581	6	-	Arabidopsis thaliana	core promoter element around -30 of transcription start
DzCYP72A10	TATA-box	ATATAT	1582	6	-	Brassica napus	core promoter element around -30 of transcription start
DzCYP72A10	TATA-box	TATATA	1583	6	-	Arabidopsis thaliana	core promoter element around -30 of transcription start
DzCYP72A10	TATA-box	ATATAA	1584	6	+	Brassica oleracea	core promoter element around -30 of transcription start
DzCYP72A10	TATA-box	TATA	1585	4	-	Arabidopsis thaliana	core promoter element around -30 of transcription start
DzCYP72A10	TATA-box	TATA	1715	4	-	Arabidopsis thaliana	core promoter element around -30 of transcription start
DzCYP72A10	TATA-box	taTATAAAtc	1722	9	-	Arabidopsis thaliana	core promoter element around -30 of transcription start
DzCYP72A10	TATA-box	ATATAT	1723	6	-	Brassica napus	core promoter element around -30 of transcription start
DzCYP72A10	TATA-box	TATATA	1724	6	-	Arabidopsis thaliana	core promoter element around -30 of transcription start
DzCYP72A10	TATA-box	ATATAT	1725	6	-	Brassica napus	core promoter element around -30 of transcription start
DzCYP72A10	TATA-box	TATATA	1726	6	-	Arabidopsis thaliana	core promoter element around -30 of transcription start
DzCYP72A10	TATA-box	ATATAT	1727	6	-	Brassica napus	core promoter element around -30 of transcription start
DzCYP72A10	TATA-box	TATA	1728	4	-	Arabidopsis thaliana	core promoter element around -30 of transcription start
DzCYP72A10	TATA-box	taTATAAAtc	1743	9	-	Arabidopsis thaliana	core promoter element around -30 of transcription start
DzCYP72A10	TATA-box	TATAAAA	1746	7	-	Pisum sativum	core promoter element around -30 of transcription start
DzCYP72A10	TATA-box	TATAAA	1747	6	-	Helianthus annuus	core promoter element around -30 of transcription start
DzCYP72A10	TATA-box	TATAA	1748	5	-	Arabidopsis thaliana	core promoter element around -30 of transcription start
DzCYP72A10	TATA-box	TATA	1749	4	-	Arabidopsis thaliana	core promoter element around -30 of transcription start
DzCYP72A10	TATA-box	TATAAAT	1783	7	-	Brassica juncea	core promoter element around -30 of transcription start
DzCYP72A10	TATA-box	TATAAA	1784	6	-	Helianthus annuus	core promoter element around -30 of transcription start
DzCYP72A10	TATA-box	TATAA	1785	5	-	Arabidopsis thaliana	core promoter element around -30 of transcription start
DzCYP72A10	TATA-box	TATA	1786	4	-	Arabidopsis thaliana	core promoter element around -30 of transcription start
DzCYP72A10	Unnamed__1	CGTGG	1424	5	-	Zea mays
DzCYP72A10	MSA-like	TCAAACGGT	1889	9	+	Catharanthus roseus	cis-acting element involved in cell cycle regulation
DzCYP72A10	ARE	AAACCA	354	6	+	Zea mays	cis-acting regulatory element essential for the anaerobic induction
DzCYP72A10	ARE	AAACCA	1000	6	-	Zea mays	cis-acting regulatory element essential for the anaerobic induction
DzCYP72A10	ARE	AAACCA	1860	6	+	Zea mays	cis-acting regulatory element essential for the anaerobic induction
DzCYP72A11	MYC	CATGTG	47	6	-	Arabidopsis thaliana
DzCYP72A11	MYC	CATGTG	49	6	+	Arabidopsis thaliana
DzCYP72A11	MYC	CATGTG	269	6	-	Arabidopsis thaliana
DzCYP72A11	MYC	CATGTG	1063	6	+	Arabidopsis thaliana
DzCYP72A11	Unnamed__4	CTCC	190	4	+	Petroselinum hortense
DzCYP72A11	Unnamed__4	CTCC	577	4	-	Petroselinum hortense
DzCYP72A11	Unnamed__4	CTCC	610	4	-	Petroselinum hortense
DzCYP72A11	Unnamed__4	CTCC	705	4	-	Petroselinum hortense
DzCYP72A11	Unnamed__4	CTCC	743	4	+	Petroselinum hortense
DzCYP72A11	Unnamed__4	CTCC	780	4	+	Petroselinum hortense
DzCYP72A11	Unnamed__4	CTCC	1185	4	-	Petroselinum hortense
DzCYP72A11	Unnamed__4	CTCC	1232	4	-	Petroselinum hortense
DzCYP72A11	Unnamed__4	CTCC	1235	4	-	Petroselinum hortense
DzCYP72A11	Unnamed__4	CTCC	1254	4	-	Petroselinum hortense
DzCYP72A11	Unnamed__4	CTCC	1468	4	+	Petroselinum hortense
DzCYP72A11	Unnamed__4	CTCC	1762	4	+	Petroselinum hortense
DzCYP72A11	Myb-binding site	CAACAG	715	6	-	Nicotiana tabacum
DzCYP72A11	TCCC-motif	TCTCCCT	1252	7	-	Spinacia oleracea	part of a light responsive element
DzCYP72A11	Myc	TCTCTTA	294	7	-	Arabidopsis thaliana
DzCYP72A11	AuxRR-core	GGTCCAT	1416	7	+	Nicotiana tabacum	cis-acting regulatory element involved in auxin responsiveness
DzCYP72A11	MBS	CAACTG	1677	6	-	Arabidopsis thaliana	MYB binding site involved in drought-inducibility
DzCYP72A11		motif_sequence	60	4	-	organism	short_function
DzCYP72A11		motif_sequence	68	4	+	organism	short_function
DzCYP72A11		motif_sequence	188	4	+	organism	short_function
DzCYP72A11		motif_sequence	204	4	+	organism	short_function
DzCYP72A11		motif_sequence	217	4	-	organism	short_function
DzCYP72A11		motif_sequence	287	4	+	organism	short_function
DzCYP72A11		motif_sequence	347	4	+	organism	short_function
DzCYP72A11		motif_sequence	358	4	-	organism	short_function
DzCYP72A11		motif_sequence	423	4	+	organism	short_function
DzCYP72A11		motif_sequence	666	4	+	organism	short_function
DzCYP72A11		motif_sequence	753	4	+	organism	short_function
DzCYP72A11		motif_sequence	880	4	+	organism	short_function
DzCYP72A11		motif_sequence	1185	4	-	organism	short_function
DzCYP72A11		motif_sequence	1190	4	-	organism	short_function
DzCYP72A11		motif_sequence	1254	4	-	organism	short_function
DzCYP72A11		motif_sequence	1531	4	+	organism	short_function
DzCYP72A11		motif_sequence	1903	4	+	organism	short_function
DzCYP72A11	CCGTCC motif	CCGTCC	496	6	-	Nicotiana tabacum
DzCYP72A11	CCGTCC motif	CCGTCC	1552	6	+	Nicotiana tabacum
DzCYP72A11	HD-Zip 1	CAAT(A/T)ATTG	1852	8	-	Arabidopsis thaliana	element involved in differentiation of the palisade mesophyll cells
DzCYP72A11	MYB	TAACCA	679	6	-	Arabidopsis thaliana
DzCYP72A11	MYB	CAACAG	715	6	-	Arabidopsis thaliana
DzCYP72A11	MYB	CAACCA	909	6	-	Arabidopsis thaliana
DzCYP72A11	MYB	CAACCA	1485	6	-	Arabidopsis thaliana
DzCYP72A11	MYB	TAACCA	1581	6	+	Arabidopsis thaliana
DzCYP72A11	CAT-box	GCCACT	614	6	+	Arabidopsis thaliana	cis-acting regulatory element related to meristem expression
DzCYP72A11	CAAT-box	CAAT	43	4	+	Nicotiana glutinosa
DzCYP72A11	CAAT-box	CAAT	74	4	-	Nicotiana glutinosa
DzCYP72A11	CAAT-box	CAAT	163	4	-	Nicotiana glutinosa
DzCYP72A11	CAAT-box	CAAT	182	4	+	Nicotiana glutinosa
DzCYP72A11	CAAT-box	CCAAT	192	5	+	Arabidopsis thaliana	common cis-acting element in promoter and enhancer regions
DzCYP72A11	CAAT-box	CAAT	193	4	+	Nicotiana glutinosa
DzCYP72A11	CAAT-box	CAAT	355	4	-	Nicotiana glutinosa
DzCYP72A11	CAAT-box	CAAT	521	4	+	Nicotiana glutinosa
DzCYP72A11	CAAT-box	CAAAT	537	5	+	Pisum sativum	common cis-acting element in promoter and enhancer regions
DzCYP72A11	CAAT-box	CAAAT	540	5	-	Pisum sativum	common cis-acting element in promoter and enhancer regions
DzCYP72A11	CAAT-box	CAAT	567	4	+	Nicotiana glutinosa
DzCYP72A11	CAAT-box	CAAT	876	4	-	Nicotiana glutinosa
DzCYP72A11	CAAT-box	CAAT	941	4	-	Nicotiana glutinosa
DzCYP72A11	CAAT-box	CAAAT	976	5	-	Pisum sativum	common cis-acting element in promoter and enhancer regions
DzCYP72A11	CAAT-box	CAAT	1032	4	-	Nicotiana glutinosa
DzCYP72A11	CAAT-box	CAAT	1036	4	+	Nicotiana glutinosa
DzCYP72A11	CAAT-box	CAAT	1052	4	+	Nicotiana glutinosa
DzCYP72A11	CAAT-box	CAAT	1127	4	-	Nicotiana glutinosa
DzCYP72A11	CAAT-box	CAAT	1145	4	-	Nicotiana glutinosa
DzCYP72A11	CAAT-box	CAAT	1266	4	-	Nicotiana glutinosa
DzCYP72A11	CAAT-box	CAAT	1354	4	+	Nicotiana glutinosa
DzCYP72A11	CAAT-box	CAAT	1438	4	-	Nicotiana glutinosa
DzCYP72A11	CAAT-box	CCAAT	1518	5	+	Arabidopsis thaliana	common cis-acting element in promoter and enhancer regions
DzCYP72A11	CAAT-box	CAAT	1519	4	+	Nicotiana glutinosa
DzCYP72A11	CAAT-box	CAAT	1640	4	+	Nicotiana glutinosa
DzCYP72A11	CAAT-box	CAAAT	1770	5	-	Pisum sativum	common cis-acting element in promoter and enhancer regions
DzCYP72A11	CAAT-box	CCAAT	1801	5	-	Arabidopsis thaliana	common cis-acting element in promoter and enhancer regions
DzCYP72A11	CAAT-box	CAAT	1852	4	+	Nicotiana glutinosa
DzCYP72A11	CAAT-box	CAAT	1857	4	-	Nicotiana glutinosa
DzCYP72A11	CAAT-box	CAAT	1901	4	+	Nicotiana glutinosa
DzCYP72A11	CAAT-box	CAAT	1958	4	+	Nicotiana glutinosa
DzCYP72A11	AE-box	AGAAACAA	849	8	-	Arabidopsis thaliana	part of a module for light response
DzCYP72A11	I-box	gGATAAGGTG	1216	9	-	Zea mays	part of a light responsive element
DzCYP72A11	MYB-like sequence	TAACCA	679	6	-	Arabidopsis thaliana
DzCYP72A11	MYB-like sequence	TAACCA	1581	6	+	Arabidopsis thaliana
DzCYP72A11	AAGAA-motif	GAAAGAA	10	7	+	Avena sativa
DzCYP72A11	AAGAA-motif	gGTAAAGAAA	814	9	-	Avena sativa
DzCYP72A11	GATA-motif	AAGATAAGATT	685	11	+	Arabidopsis thaliana	part of a light responsive element
DzCYP72A11	AT-rich element	ATAGAAATCAA	810	10	-	Glycine max	binding site of AT-rich DNA binding protein (ATBP-1)
DzCYP72A11	Box 4	ATTAAT	88	6	+	Petroselinum crispum	part of a conserved DNA module involved in light responsiveness
DzCYP72A11	Box 4	ATTAAT	1450	6	-	Petroselinum crispum	part of a conserved DNA module involved in light responsiveness
DzCYP72A11	Box 4	ATTAAT	1645	6	-	Petroselinum crispum	part of a conserved DNA module involved in light responsiveness
DzCYP72A11	A-box	CCGTCC	496	6	-	Petroselinum crispum	cis-acting regulatory element
DzCYP72A11	A-box	CCGTCC	1552	6	+	Petroselinum crispum	cis-acting regulatory element
DzCYP72A11	Myb	TAACTG	1169	6	+	Arabidopsis thaliana
DzCYP72A11	Myb	CAACTG	1677	6	-	Arabidopsis thaliana
DzCYP72A11	DRE core	GCCGAC	633	6	+	Arabidopsis thaliana
DzCYP72A11	circadian	CAAAGATATC	812	9	-	Lycopersicon esculentum	cis-acting regulatory element involved in circadian control
DzCYP72A11	circadian	CAAAGATATC	1805	9	-	Lycopersicon esculentum	cis-acting regulatory element involved in circadian control
DzCYP72A11	Unnamed__2	CCCCGG	33	6	-	Zea mays
DzCYP72A11	TATA-box	TATA	265	4	+	Arabidopsis thaliana	core promoter element around -30 of transcription start
DzCYP72A11	TATA-box	TATAAGAA	1011	8	-	Zea mays	core promoter element around -30 of transcription start
DzCYP72A11	TATA-box	TATAA	1014	5	-	Arabidopsis thaliana	core promoter element around -30 of transcription start
DzCYP72A11	TATA-box	TATA	1015	4	-	Arabidopsis thaliana	core promoter element around -30 of transcription start
DzCYP72A11	TATA-box	ATATAT	1054	6	-	Brassica napus	core promoter element around -30 of transcription start
DzCYP72A11	TATA-box	TATATA	1055	6	-	Arabidopsis thaliana	core promoter element around -30 of transcription start
DzCYP72A11	TATA-box	TATA	1057	4	-	Arabidopsis thaliana	core promoter element around -30 of transcription start
DzCYP72A11	TATA-box	TATA	1124	4	-	Arabidopsis thaliana	core promoter element around -30 of transcription start
DzCYP72A11	TATA-box	ATTATA	1154	6	+	Brassica napus	core promoter element around -30 of transcription start
DzCYP72A11	TATA-box	TATAA	1155	5	-	Arabidopsis thaliana	core promoter element around -30 of transcription start
DzCYP72A11	TATA-box	TATA	1156	4	-	Arabidopsis thaliana	core promoter element around -30 of transcription start
DzCYP72A11	TATA-box	TATATA	1165	6	-	Arabidopsis thaliana	core promoter element around -30 of transcription start
DzCYP72A11	TATA-box	ATATAA	1166	6	+	Brassica oleracea	core promoter element around -30 of transcription start
DzCYP72A11	TATA-box	TATA	1167	4	-	Arabidopsis thaliana	core promoter element around -30 of transcription start
DzCYP72A11	TATA-box	TATACA	1332	6	-	Helianthus annuus	core promoter element around -30 of transcription start
DzCYP72A11	TATA-box	TATATA	1334	6	-	Arabidopsis thaliana	core promoter element around -30 of transcription start
DzCYP72A11	TATA-box	TATA	1336	4	-	Arabidopsis thaliana	core promoter element around -30 of transcription start
DzCYP72A11	TATA-box	TATA	1342	4	-	Arabidopsis thaliana	core promoter element around -30 of transcription start
DzCYP72A11	TATA-box	TATA	1499	4	-	Arabidopsis thaliana	core promoter element around -30 of transcription start
DzCYP72A11	TATA-box	ATATAT	1649	6	-	Brassica napus	core promoter element around -30 of transcription start
DzCYP72A11	TATA-box	TATATA	1650	6	-	Arabidopsis thaliana	core promoter element around -30 of transcription start
DzCYP72A11	TATA-box	TATA	1652	4	-	Arabidopsis thaliana	core promoter element around -30 of transcription start
DzCYP72A11	TATA-box	ccTATAAAaa	1731	9	+	Arabidopsis thaliana	core promoter element around -30 of transcription start
DzCYP72A11	TATA-box	tcTATAAATAgg	1932	11	+	Nicotiana tabacum	core promoter element around -30 of transcription start
DzCYP72A11	TATA-box	TATA	1934	4	-	Arabidopsis thaliana	core promoter element around -30 of transcription start
DzCYP72A11	TATA-box	TATAA	1944	5	-	Arabidopsis thaliana	core promoter element around -30 of transcription start
DzCYP72A11	TATA-box	TATA	1945	4	-	Arabidopsis thaliana	core promoter element around -30 of transcription start
DzCYP72A11	MSA-like	(T/C)C(T/C)AACGG(T/C)(T/C)A	1878	8.5	+	Catharanthus roseus	cis-acting element involved in cell cycle regulation
DzCYP72A11	ARE	AAACCA	791	6	-	Zea mays	cis-acting regulatory element essential for the anaerobic induction
DzCYP72A11	ARE	AAACCA	1570	6	-	Zea mays	cis-acting regulatory element essential for the anaerobic induction
DzCYP72A11	ARE	AAACCA	1609	6	-	Zea mays	cis-acting regulatory element essential for the anaerobic induction
DzCYP72A11	GT1-motif	GGTTAA	680	6	+	Arabidopsis thaliana	light responsive element
DzCYP72A11	AT~TATA-box	TATATA	1055	6	-	Arabidopsis thaliana
DzCYP72A11	AT~TATA-box	TATATA	1165	6	-	Arabidopsis thaliana
DzCYP72A11	AT~TATA-box	TATATA	1334	6	-	Arabidopsis thaliana
DzCYP72A11	AT~TATA-box	TATATA	1650	6	-	Arabidopsis thaliana
DzCYP72A11	CCGTCC-box	CCGTCC	496	6	-	Petroselinum hortense
DzCYP72A11	CCGTCC-box	CCGTCC	1552	6	+	Petroselinum hortense
DzCYP72A11	TCA	TCATCTTCAT	968	9	+	Pisum sativum
DzCYP72A11	STRE	AGGGG	1528	5	-	Arabidopsis thaliana
DzCYP72A11	TCT-motif	TCTTAC	1869	6	-	Arabidopsis thaliana	part of a light responsive element
DzCYP72A12	MBS	CAACTG	877	6	+	Arabidopsis thaliana	MYB binding site involved in drought-inducibility
DzCYP72A12		motif_sequence	9	4	-	organism	short_function
DzCYP72A12		motif_sequence	19	4	-	organism	short_function
DzCYP72A12		motif_sequence	83	4	-	organism	short_function
DzCYP72A12		motif_sequence	92	4	+	organism	short_function
DzCYP72A12		motif_sequence	382	4	-	organism	short_function
DzCYP72A12		motif_sequence	467	4	-	organism	short_function
DzCYP72A12		motif_sequence	518	4	-	organism	short_function
DzCYP72A12		motif_sequence	530	4	+	organism	short_function
DzCYP72A12		motif_sequence	626	4	-	organism	short_function
DzCYP72A12		motif_sequence	685	4	-	organism	short_function
DzCYP72A12		motif_sequence	884	4	+	organism	short_function
DzCYP72A12		motif_sequence	889	4	+	organism	short_function
DzCYP72A12		motif_sequence	1139	4	+	organism	short_function
DzCYP72A12		motif_sequence	1248	4	+	organism	short_function
DzCYP72A12		motif_sequence	1250	4	-	organism	short_function
DzCYP72A12		motif_sequence	1317	4	+	organism	short_function
DzCYP72A12		motif_sequence	1482	4	+	organism	short_function
DzCYP72A12	ABRE4	CACGTA	1825	6	-	Zea mays
DzCYP72A12	ERE	ATTTTAAA	1627	8	+	Nicotiana glutinos
DzCYP72A12	MYC	CATGTG	571	6	-	Arabidopsis thaliana
DzCYP72A12	MYC	CATTTG	1020	6	+	Arabidopsis thaliana
DzCYP72A12	MYC	CATTTG	1560	6	+	Arabidopsis thaliana
DzCYP72A12	MYC	CATTTG	1808	6	-	Arabidopsis thaliana
DzCYP72A12	Unnamed__4	CTCC	16	4	-	Petroselinum hortense
DzCYP72A12	Unnamed__4	CTCC	40	4	+	Petroselinum hortense
DzCYP72A12	Unnamed__4	CTCC	83	4	-	Petroselinum hortense
DzCYP72A12	Unnamed__4	CTCC	94	4	+	Petroselinum hortense
DzCYP72A12	Unnamed__4	CTCC	129	4	-	Petroselinum hortense
DzCYP72A12	Unnamed__4	CTCC	146	4	+	Petroselinum hortense
DzCYP72A12	Unnamed__4	CTCC	448	4	+	Petroselinum hortense
DzCYP72A12	Unnamed__4	CTCC	460	4	-	Petroselinum hortense
DzCYP72A12	Unnamed__4	CTCC	475	4	-	Petroselinum hortense
DzCYP72A12	Unnamed__4	CTCC	860	4	+	Petroselinum hortense
DzCYP72A12	Unnamed__4	CTCC	865	4	-	Petroselinum hortense
DzCYP72A12	Unnamed__4	CTCC	874	4	+	Petroselinum hortense
DzCYP72A12	Unnamed__4	CTCC	919	4	-	Petroselinum hortense
DzCYP72A12	Unnamed__4	CTCC	1009	4	-	Petroselinum hortense
DzCYP72A12	Unnamed__4	CTCC	1089	4	+	Petroselinum hortense
DzCYP72A12	Unnamed__4	CTCC	1156	4	-	Petroselinum hortense
DzCYP72A12	Unnamed__4	CTCC	1484	4	+	Petroselinum hortense
DzCYP72A12	Unnamed__4	CTCC	1490	4	-	Petroselinum hortense
DzCYP72A12	Unnamed__4	CTCC	1731	4	-	Petroselinum hortense
DzCYP72A12	Unnamed__4	CTCC	1919	4	+	Petroselinum hortense
DzCYP72A12	CGTCA-motif	CGTCA	1802	5	-	Hordeum vulgare	cis-acting regulatory element involved in the MeJA-responsiveness
DzCYP72A12	CGTCA-motif	CGTCA	1805	5	+	Hordeum vulgare	cis-acting regulatory element involved in the MeJA-responsiveness
DzCYP72A12	Myb-binding site	CAACAG	325	6	+	Nicotiana tabacum
DzCYP72A12	WRE3	CCACCT	1666	6	+	Pisum sativum
DzCYP72A12	GARE-motif	TCTGTTG	325	7	-	Brassica oleracea	gibberellin-responsive element
DzCYP72A12	TCCC-motif	TCTCCCT	127	7	-	Spinacia oleracea	part of a light responsive element
DzCYP72A12	MYB-like sequence	TAACCA	202	6	-	Arabidopsis thaliana
DzCYP72A12	MYB-like sequence	TAACCA	812	6	+	Arabidopsis thaliana
DzCYP72A12	AAGAA-motif	GAAAGAA	994	7	-	Avena sativa
DzCYP72A12	GATA-motif	AAGATAAGATT	1052	10	+	Arabidopsis thaliana	part of a light responsive element
DzCYP72A12	AT-rich element	ATAGAAATCAA	1182	10	-	Glycine max	binding site of AT-rich DNA binding protein (ATBP-1)
DzCYP72A12	TGACG-motif	TGACG	1802	5	+	Hordeum vulgare	cis-acting regulatory element involved in the MeJA-responsiveness
DzCYP72A12	TGACG-motif	TGACG	1805	5	-	Hordeum vulgare	cis-acting regulatory element involved in the MeJA-responsiveness
DzCYP72A12	O2-site	GATGATGTGG	1666	9	-	Zea mays	cis-acting regulatory element involved in zein metabolism regulation
DzCYP72A12	MYB	TAACCA	202	6	-	Arabidopsis thaliana
DzCYP72A12	MYB	CAACAG	325	6	+	Arabidopsis thaliana
DzCYP72A12	MYB	TAACCA	812	6	+	Arabidopsis thaliana
DzCYP72A12	MYB	CAACCA	1144	6	+	Arabidopsis thaliana
DzCYP72A12	TCA-element	CCATCTTTTT	1741	9	+	Nicotiana tabacum	cis-acting element involved in salicylic acid responsiveness
DzCYP72A12	LTR	CCGAAA	1002	6	-	Hordeum vulgare	cis-acting element involved in low-temperature responsiveness
DzCYP72A12	CAAT-box	CAAAT	139	5	-	Pisum sativum	common cis-acting element in promoter and enhancer regions
DzCYP72A12	CAAT-box	CAAAT	158	5	+	Pisum sativum	common cis-acting element in promoter and enhancer regions
DzCYP72A12	CAAT-box	CCAAT	317	5	+	Arabidopsis thaliana	common cis-acting element in promoter and enhancer regions
DzCYP72A12	CAAT-box	CAAT	318	4	+	Nicotiana glutinosa
DzCYP72A12	CAAT-box	CAAT	346	4	+	Nicotiana glutinosa
DzCYP72A12	CAAT-box	CAAT	377	4	-	Nicotiana glutinosa
DzCYP72A12	CAAT-box	CCAAT	450	5	+	Arabidopsis thaliana	common cis-acting element in promoter and enhancer regions
DzCYP72A12	CAAT-box	CAAT	451	4	+	Nicotiana glutinosa
DzCYP72A12	CAAT-box	CAAT	515	4	-	Nicotiana glutinosa
DzCYP72A12	CAAT-box	CAAT	579	4	+	Nicotiana glutinosa
DzCYP72A12	CAAT-box	CAAT	589	4	-	Nicotiana glutinosa
DzCYP72A12	CAAT-box	CAAT	673	4	-	Nicotiana glutinosa
DzCYP72A12	CAAT-box	CAAT	689	4	-	Nicotiana glutinosa
DzCYP72A12	CAAT-box	CAAT	708	4	-	Nicotiana glutinosa
DzCYP72A12	CAAT-box	CAAAT	746	5	-	Pisum sativum	common cis-acting element in promoter and enhancer regions
DzCYP72A12	CAAT-box	CAAT	833	4	+	Nicotiana glutinosa
DzCYP72A12	CAAT-box	CAAT	852	4	+	Nicotiana glutinosa
DzCYP72A12	CAAT-box	CAAT	939	4	+	Nicotiana glutinosa
DzCYP72A12	CAAT-box	CAAT	966	4	-	Nicotiana glutinosa
DzCYP72A12	CAAT-box	CAAAT	1021	5	-	Pisum sativum	common cis-acting element in promoter and enhancer regions
DzCYP72A12	CAAT-box	CCAAT	1027	5	-	Arabidopsis thaliana	common cis-acting element in promoter and enhancer regions
DzCYP72A12	CAAT-box	CAAT	1048	4	-	Nicotiana glutinosa
DzCYP72A12	CAAT-box	CCAAT	1060	5	-	Arabidopsis thaliana	common cis-acting element in promoter and enhancer regions
DzCYP72A12	CAAT-box	CAAT	1299	4	-	Nicotiana glutinosa
DzCYP72A12	CAAT-box	CAAT	1342	4	-	Nicotiana glutinosa
DzCYP72A12	CAAT-box	CAAT	1355	4	-	Nicotiana glutinosa
DzCYP72A12	CAAT-box	CAAT	1360	4	+	Nicotiana glutinosa
DzCYP72A12	CAAT-box	CAAT	1432	4	-	Nicotiana glutinosa
DzCYP72A12	CAAT-box	CAAT	1470	4	+	Nicotiana glutinosa
DzCYP72A12	CAAT-box	CCAAT	1555	5	-	Arabidopsis thaliana	common cis-acting element in promoter and enhancer regions
DzCYP72A12	CAAT-box	CAAAT	1561	5	-	Pisum sativum	common cis-acting element in promoter and enhancer regions
DzCYP72A12	CAAT-box	CAAT	1687	4	+	Nicotiana glutinosa
DzCYP72A12	CAAT-box	CAAT	1770	4	-	Nicotiana glutinosa
DzCYP72A12	CAAT-box	CAAT	1775	4	-	Nicotiana glutinosa
DzCYP72A12	CAAT-box	CCAAT	1780	5	+	Arabidopsis thaliana	common cis-acting element in promoter and enhancer regions
DzCYP72A12	CAAT-box	CAAT	1781	4	+	Nicotiana glutinosa
DzCYP72A12	CAAT-box	CAAT	1797	4	-	Nicotiana glutinosa
DzCYP72A12	CAAT-box	CAAAT	1808	5	+	Pisum sativum	common cis-acting element in promoter and enhancer regions
DzCYP72A12	CAAT-box	CAAT	1848	4	+	Nicotiana glutinosa
DzCYP72A12	CAAT-box	CCAAT	1908	5	-	Arabidopsis thaliana	common cis-acting element in promoter and enhancer regions
DzCYP72A12	TATA-box	TATACA	190	6	-	Helianthus annuus	core promoter element around -30 of transcription start
DzCYP72A12	TATA-box	TATA	192	4	+	Arabidopsis thaliana	core promoter element around -30 of transcription start
DzCYP72A12	TATA-box	TATA	212	4	+	Arabidopsis thaliana	core promoter element around -30 of transcription start
DzCYP72A12	TATA-box	TATAA	790	5	-	Arabidopsis thaliana	core promoter element around -30 of transcription start
DzCYP72A12	TATA-box	TATA	791	4	+	Arabidopsis thaliana	core promoter element around -30 of transcription start
DzCYP72A12	TATA-box	TATA	1111	4	-	Arabidopsis thaliana	core promoter element around -30 of transcription start
DzCYP72A12	TATA-box	TATA	1236	4	-	Arabidopsis thaliana	core promoter element around -30 of transcription start
DzCYP72A12	TATA-box	ATATAT	1242	6	-	Brassica napus	core promoter element around -30 of transcription start
DzCYP72A12	TATA-box	TATATA	1243	6	-	Arabidopsis thaliana	core promoter element around -30 of transcription start
DzCYP72A12	TATA-box	ATATAT	1244	6	-	Brassica napus	core promoter element around -30 of transcription start
DzCYP72A12	TATA-box	TATA	1245	4	-	Arabidopsis thaliana	core promoter element around -30 of transcription start
DzCYP72A12	TATA-box	ATATAT	1310	6	-	Brassica napus	core promoter element around -30 of transcription start
DzCYP72A12	TATA-box	TATA	1311	4	-	Arabidopsis thaliana	core promoter element around -30 of transcription start
DzCYP72A12	TATA-box	TATATA	1462	6	-	Arabidopsis thaliana	core promoter element around -30 of transcription start
DzCYP72A12	TATA-box	ATATAT	1463	6	-	Brassica napus	core promoter element around -30 of transcription start
DzCYP72A12	TATA-box	TATA	1464	4	-	Arabidopsis thaliana	core promoter element around -30 of transcription start
DzCYP72A12	TATA-box	ATATAT	1478	6	-	Brassica napus	core promoter element around -30 of transcription start
DzCYP72A12	TATA-box	TATA	1479	4	-	Arabidopsis thaliana	core promoter element around -30 of transcription start
DzCYP72A12	TATA-box	ccTATAAAaa	1498	9	+	Arabidopsis thaliana	core promoter element around -30 of transcription start
DzCYP72A12	TATA-box	TACAAAA	1500	7	+	Oryza sativa	core promoter element around -30 of transcription start
DzCYP72A12	TATA-box	TATATA	1540	6	-	Arabidopsis thaliana	core promoter element around -30 of transcription start
DzCYP72A12	TATA-box	ATATAT	1541	6	-	Brassica napus	core promoter element around -30 of transcription start
DzCYP72A12	TATA-box	TATATA	1542	6	-	Arabidopsis thaliana	core promoter element around -30 of transcription start
DzCYP72A12	TATA-box	ATATAT	1543	6	-	Brassica napus	core promoter element around -30 of transcription start
DzCYP72A12	TATA-box	TATA	1544	4	-	Arabidopsis thaliana	core promoter element around -30 of transcription start
DzCYP72A12	TATA-box	ATTATA	1575	6	+	Brassica napus	core promoter element around -30 of transcription start
DzCYP72A12	TATA-box	TATATAA	1576	7	-	Arabidopsis thaliana	core promoter element around -30 of transcription start
DzCYP72A12	TATA-box	TATATA	1577	6	-	Arabidopsis thaliana	core promoter element around -30 of transcription start
DzCYP72A12	TATA-box	ATATAA	1578	6	+	Brassica oleracea	core promoter element around -30 of transcription start
DzCYP72A12	TATA-box	TATA	1579	4	-	Arabidopsis thaliana	core promoter element around -30 of transcription start
DzCYP72A12	TATA-box	ATATAA	1694	6	+	Brassica oleracea	core promoter element around -30 of transcription start
DzCYP72A12	TATA-box	TATA	1695	4	-	Arabidopsis thaliana	core promoter element around -30 of transcription start
DzCYP72A12	TATA-box	ATATAT	1887	6	-	Brassica napus	core promoter element around -30 of transcription start
DzCYP72A12	TATA-box	TATATA	1888	6	-	Arabidopsis thaliana	core promoter element around -30 of transcription start
DzCYP72A12	TATA-box	ATATAA	1889	6	+	Brassica oleracea	core promoter element around -30 of transcription start
DzCYP72A12	TATA-box	TATA	1890	4	-	Arabidopsis thaliana	core promoter element around -30 of transcription start
DzCYP72A12	TATA-box	TATA	1944	4	-	Arabidopsis thaliana	core promoter element around -30 of transcription start
DzCYP72A12	GTGGC-motif	GATTCTGTGGC	1302	10	-	Spinacia oleracea	part of a light responsive element
DzCYP72A12	ARE	AAACCA	1448	6	-	Zea mays	cis-acting regulatory element essential for the anaerobic induction
DzCYP72A12	Myb	TAACTG	269	6	-	Arabidopsis thaliana
DzCYP72A12	Myb	TAACTG	604	6	+	Arabidopsis thaliana
DzCYP72A12	Myb	CAACTG	877	6	+	Arabidopsis thaliana
DzCYP72A12	Myb	TAACTG	1379	6	-	Arabidopsis thaliana
DzCYP72A12	as-1	TGACG	1802	5	+	Arabidopsis thaliana
DzCYP72A12	as-1	TGACG	1805	5	-	Arabidopsis thaliana
DzCYP72A12	ABRE3a	TACGTG	1825	6	+	Zea mays
DzCYP72A12	STRE	AGGGG	1535	5	+	Arabidopsis thaliana
DzCYP72A12	STRE	AGGGG	1728	5	+	Arabidopsis thaliana
DzCYP72A12	STRE	AGGGG	1916	5	-	Arabidopsis thaliana
DzCYP72A12	TCT-motif	TCTTAC	166	6	+	Arabidopsis thaliana	part of a light responsive element
DzCYP72A12	TCT-motif	TCTTAC	1134	6	+	Arabidopsis thaliana	part of a light responsive element
DzCYP72A12	TCT-motif	TCTTAC	1193	6	+	Arabidopsis thaliana	part of a light responsive element
DzCYP72A12	CARE	CAACTCAC	1440	8	-	Oryza sativa
DzCYP72A12	G-box	TAACACGTAG	1824	9	-	Brassica oleracea	cis-acting regulatory element involved in light responsiveness
DzCYP72A12	G-box	TACGTG	1825	6	+	Arabidopsis thaliana	cis-acting regulatory element involved in light responsiveness
DzCYP72A12	ABRE	ACGTG	1826	5	+	Arabidopsis thaliana	cis-acting element involved in the abscisic acid responsiveness
DzCYP72A12	AT~TATA-box	TATATA	1243	6	-	Arabidopsis thaliana
DzCYP72A12	AT~TATA-box	TATATA	1462	6	-	Arabidopsis thaliana
DzCYP72A12	AT~TATA-box	TATATA	1540	6	-	Arabidopsis thaliana
DzCYP72A12	AT~TATA-box	TATATA	1542	6	-	Arabidopsis thaliana
DzCYP72A12	AT~TATA-box	TATATA	1577	6	-	Arabidopsis thaliana
DzCYP72A12	AT~TATA-box	TATATA	1888	6	-	Arabidopsis thaliana
DzCYP72A13	ERE	ATTTCATA	691	8	+	Nicotiana glutinos
DzCYP72A13	ERE	ATTTTAAA	918	8	-	Nicotiana glutinos
DzCYP72A13	ERE	ATTTTAAA	1117	8	+	Nicotiana glutinos
DzCYP72A13	ERE	ATTTTAAA	1744	8	+	Nicotiana glutinos
DzCYP72A13	TGA-box	TGACGTAA	577	8	+	Glycine max	part of an auxin-responsive element
DzCYP72A13		motif_sequence	62	4	-	organism	short_function
DzCYP72A13		motif_sequence	123	4	+	organism	short_function
DzCYP72A13		motif_sequence	363	4	-	organism	short_function
DzCYP72A13		motif_sequence	422	4	+	organism	short_function
DzCYP72A13		motif_sequence	448	4	-	organism	short_function
DzCYP72A13		motif_sequence	737	4	+	organism	short_function
DzCYP72A13		motif_sequence	774	4	+	organism	short_function
DzCYP72A13		motif_sequence	1361	4	-	organism	short_function
DzCYP72A13		motif_sequence	1422	4	-	organism	short_function
DzCYP72A13		motif_sequence	1444	4	+	organism	short_function
DzCYP72A13		motif_sequence	1489	4	-	organism	short_function
DzCYP72A13		motif_sequence	1503	4	-	organism	short_function
DzCYP72A13		motif_sequence	1711	4	-	organism	short_function
DzCYP72A13		motif_sequence	1890	4	-	organism	short_function
DzCYP72A13		motif_sequence	1894	4	+	organism	short_function
DzCYP72A13	CGTCA-motif	CGTCA	460	5	+	Hordeum vulgare	cis-acting regulatory element involved in the MeJA-responsiveness
DzCYP72A13	CGTCA-motif	CGTCA	577	5	-	Hordeum vulgare	cis-acting regulatory element involved in the MeJA-responsiveness
DzCYP72A13	Myb-binding site	CAACAG	78	6	+	Nicotiana tabacum
DzCYP72A13	GARE-motif	TCTGTTG	78	7	-	Brassica oleracea	gibberellin-responsive element
DzCYP72A13	WRE3	CCACCT	54	6	+	Pisum sativum
DzCYP72A13	Unnamed__6	taTAAATATct	1134	10	-	Zea mays
DzCYP72A13	MYC	CAATTG	10	6	+	Arabidopsis thaliana
DzCYP72A13	MYC	CATTTG	709	6	-	Arabidopsis thaliana
DzCYP72A13	W box	TTGACC	87	6	+	Arabidopsis thaliana
DzCYP72A13	W box	TTGACC	1800	6	-	Arabidopsis thaliana
DzCYP72A13	W box	TTGACC	1995	6	+	Arabidopsis thaliana
DzCYP72A13	Unnamed__4	CTCC	38	4	+	Petroselinum hortense
DzCYP72A13	Unnamed__4	CTCC	234	4	-	Petroselinum hortense
DzCYP72A13	Unnamed__4	CTCC	260	4	+	Petroselinum hortense
DzCYP72A13	Unnamed__4	CTCC	363	4	-	Petroselinum hortense
DzCYP72A13	Unnamed__4	CTCC	1422	4	-	Petroselinum hortense
DzCYP72A13	Unnamed__4	CTCC	1597	4	-	Petroselinum hortense
DzCYP72A13	AAGAA-motif	GAAAGAA	1824	7	-	Avena sativa
DzCYP72A13	AAGAA-motif	gGTAAAGAAA	1827	9	-	Avena sativa
DzCYP72A13	AT-rich element	ATAGAAATCAA	347	10	-	Glycine max	binding site of AT-rich DNA binding protein (ATBP-1)
DzCYP72A13	TGACG-motif	TGACG	460	5	-	Hordeum vulgare	cis-acting regulatory element involved in the MeJA-responsiveness
DzCYP72A13	TGACG-motif	TGACG	577	5	+	Hordeum vulgare	cis-acting regulatory element involved in the MeJA-responsiveness
DzCYP72A13	Box 4	ATTAAT	685	6	+	Petroselinum crispum	part of a conserved DNA module involved in light responsiveness
DzCYP72A13	MYB-like sequence	TAACCA	1431	6	-	Arabidopsis thaliana
DzCYP72A13	CAAT-box	CAAT	10	4	+	Nicotiana glutinosa
DzCYP72A13	CAAT-box	CAAT	12	4	-	Nicotiana glutinosa
DzCYP72A13	CAAT-box	CAAT	30	4	-	Nicotiana glutinosa
DzCYP72A13	CAAT-box	CCAAT	95	5	-	Arabidopsis thaliana	common cis-acting element in promoter and enhancer regions
DzCYP72A13	CAAT-box	CAAT	169	4	+	Nicotiana glutinosa
DzCYP72A13	CAAT-box	CAAT	192	4	-	Nicotiana glutinosa
DzCYP72A13	CAAT-box	CCAAT	262	5	+	Arabidopsis thaliana	common cis-acting element in promoter and enhancer regions
DzCYP72A13	CAAT-box	CAAT	263	4	+	Nicotiana glutinosa
DzCYP72A13	CAAT-box	CCAAT	276	5	-	Arabidopsis thaliana	common cis-acting element in promoter and enhancer regions
DzCYP72A13	CAAT-box	CAAT	288	4	-	Nicotiana glutinosa
DzCYP72A13	CAAT-box	CAAT	301	4	-	Nicotiana glutinosa
DzCYP72A13	CAAT-box	CAAT	346	4	-	Nicotiana glutinosa
DzCYP72A13	CAAT-box	CAAT	464	4	-	Nicotiana glutinosa
DzCYP72A13	CAAT-box	CAAAT	529	5	-	Pisum sativum	common cis-acting element in promoter and enhancer regions
DzCYP72A13	CAAT-box	CCAAT	557	5	-	Arabidopsis thaliana	common cis-acting element in promoter and enhancer regions
DzCYP72A13	CAAT-box	CAAT	562	4	-	Nicotiana glutinosa
DzCYP72A13	CAAT-box	CAAT	584	4	-	Nicotiana glutinosa
DzCYP72A13	CAAT-box	CCAAT	615	5	+	Arabidopsis thaliana	common cis-acting element in promoter and enhancer regions
DzCYP72A13	CAAT-box	CAAT	616	4	+	Nicotiana glutinosa
DzCYP72A13	CAAT-box	CAAAT	651	5	+	Pisum sativum	common cis-acting element in promoter and enhancer regions
DzCYP72A13	CAAT-box	CAAAT	709	5	+	Pisum sativum	common cis-acting element in promoter and enhancer regions
DzCYP72A13	CAAT-box	CAAT	735	4	+	Nicotiana glutinosa
DzCYP72A13	CAAT-box	CAAT	857	4	+	Nicotiana glutinosa
DzCYP72A13	CAAT-box	CAAT	1164	4	+	Nicotiana glutinosa
DzCYP72A13	CAAT-box	CAAT	1195	4	-	Nicotiana glutinosa
DzCYP72A13	CAAT-box	CAAT	1525	4	-	Nicotiana glutinosa
DzCYP72A13	CAAT-box	CAAAT	1583	5	-	Pisum sativum	common cis-acting element in promoter and enhancer regions
DzCYP72A13	CAAT-box	CAAT	1614	4	-	Nicotiana glutinosa
DzCYP72A13	CAAT-box	TGCCAAC	1659	7	+	Petunia hybrida	common cis-acting element in promoter and enhancer regions
DzCYP72A13	CAAT-box	CAAT	1771	4	-	Nicotiana glutinosa
DzCYP72A13	CAAT-box	CAAAT	1803	5	+	Pisum sativum	common cis-acting element in promoter and enhancer regions
DzCYP72A13	CAAT-box	CAAAT	1836	5	+	Pisum sativum	common cis-acting element in promoter and enhancer regions
DzCYP72A13	CAAT-box	CAAT	1899	4	+	Nicotiana glutinosa
DzCYP72A13	CAAT-box	CAAT	1929	4	+	Nicotiana glutinosa
DzCYP72A13	CAAT-box	CAAT	1994	4	-	Nicotiana glutinosa
DzCYP72A13	AE-box	AGAAACTT	1279	8	-	Arabidopsis thaliana	part of a module for light response
DzCYP72A13	MYB	CAACAG	78	6	+	Arabidopsis thaliana
DzCYP72A13	MYB	TAACCA	1431	6	-	Arabidopsis thaliana
DzCYP72A13	TCA-element	CCATCTTTTT	186	9	-	Nicotiana tabacum	cis-acting element involved in salicylic acid responsiveness
DzCYP72A13	TCA-element	CCATCTTTTT	1957	10	+	Nicotiana tabacum	cis-acting element involved in salicylic acid responsiveness
DzCYP72A13	TATC-box	TATCCCA	882	7	+	Oryza sativa	cis-acting element involved in gibberellin-responsiveness
DzCYP72A13	ARE	AAACCA	1	6	-	Zea mays	cis-acting regulatory element essential for the anaerobic induction
DzCYP72A13	ARE	AAACCA	546	6	+	Zea mays	cis-acting regulatory element essential for the anaerobic induction
DzCYP72A13	TATA-box	TATAA	138	5	-	Arabidopsis thaliana	core promoter element around -30 of transcription start
DzCYP72A13	TATA-box	TATA	139	4	+	Arabidopsis thaliana	core promoter element around -30 of transcription start
DzCYP72A13	TATA-box	ATATAA	271	6	+	Brassica oleracea	core promoter element around -30 of transcription start
DzCYP72A13	TATA-box	TATA	272	4	+	Arabidopsis thaliana	core promoter element around -30 of transcription start
DzCYP72A13	TATA-box	ATATAT	414	6	+	Brassica napus	core promoter element around -30 of transcription start
DzCYP72A13	TATA-box	TATATA	415	6	+	Arabidopsis thaliana	core promoter element around -30 of transcription start
DzCYP72A13	TATA-box	ATATAA	416	6	+	Brassica oleracea	core promoter element around -30 of transcription start
DzCYP72A13	TATA-box	TATA	417	4	+	Arabidopsis thaliana	core promoter element around -30 of transcription start
DzCYP72A13	TATA-box	TATA	697	4	+	Arabidopsis thaliana	core promoter element around -30 of transcription start
DzCYP72A13	TATA-box	TATAAAA	760	7	-	Pisum sativum	core promoter element around -30 of transcription start
DzCYP72A13	TATA-box	TATAAA	761	6	-	Helianthus annuus	core promoter element around -30 of transcription start
DzCYP72A13	TATA-box	TATAA	762	5	-	Arabidopsis thaliana	core promoter element around -30 of transcription start
DzCYP72A13	TATA-box	TATA	763	4	+	Arabidopsis thaliana	core promoter element around -30 of transcription start
DzCYP72A13	TATA-box	TATAA	789	5	-	Arabidopsis thaliana	core promoter element around -30 of transcription start
DzCYP72A13	TATA-box	TATA	790	4	+	Arabidopsis thaliana	core promoter element around -30 of transcription start
DzCYP72A13	TATA-box	TACATAAA	812	8	+	Oryza sativa	core promoter element around -30 of transcription start
DzCYP72A13	TATA-box	ATATAA	839	6	+	Brassica oleracea	core promoter element around -30 of transcription start
DzCYP72A13	TATA-box	TATA	840	4	+	Arabidopsis thaliana	core promoter element around -30 of transcription start
DzCYP72A13	TATA-box	ATATAT	895	6	+	Brassica napus	core promoter element around -30 of transcription start
DzCYP72A13	TATA-box	TATATTTATATTT	896	12	+	Avena sativa	core promoter element around -30 of transcription start
DzCYP72A13	TATA-box	TATACA	900	6	-	Helianthus annuus	core promoter element around -30 of transcription start
DzCYP72A13	TATA-box	TATATTTATATTT	902	12	+	Avena sativa	core promoter element around -30 of transcription start
DzCYP72A13	TATA-box	taTATAAAtc	904	9	-	Arabidopsis thaliana	core promoter element around -30 of transcription start
DzCYP72A13	TATA-box	TATAAAT	905	7	-	Brassica juncea	core promoter element around -30 of transcription start
DzCYP72A13	TATA-box	TATAAA	906	6	-	Helianthus annuus	core promoter element around -30 of transcription start
DzCYP72A13	TATA-box	TATATAA	907	7	-	Arabidopsis thaliana	core promoter element around -30 of transcription start
DzCYP72A13	TATA-box	TATATTTATATTT	908	12	+	Avena sativa	core promoter element around -30 of transcription start
DzCYP72A13	TATA-box	ATATAT	909	6	+	Brassica napus	core promoter element around -30 of transcription start
DzCYP72A13	TATA-box	TATATA	910	6	+	Arabidopsis thaliana	core promoter element around -30 of transcription start
DzCYP72A13	TATA-box	ATATAT	911	6	+	Brassica napus	core promoter element around -30 of transcription start
DzCYP72A13	TATA-box	TATATA	912	6	+	Arabidopsis thaliana	core promoter element around -30 of transcription start
DzCYP72A13	TATA-box	ATATAT	913	6	+	Brassica napus	core promoter element around -30 of transcription start
DzCYP72A13	TATA-box	TATA	914	4	+	Arabidopsis thaliana	core promoter element around -30 of transcription start
DzCYP72A13	TATA-box	TATTTAAA	916	8	+	Arabidopsis thaliana	core promoter element around -30 of transcription start
DzCYP72A13	TATA-box	ATTATA	935	6	+	Brassica napus	core promoter element around -30 of transcription start
DzCYP72A13	TATA-box	TATATAA	936	7	-	Arabidopsis thaliana	core promoter element around -30 of transcription start
DzCYP72A13	TATA-box	TATATA	937	6	+	Arabidopsis thaliana	core promoter element around -30 of transcription start
DzCYP72A13	TATA-box	ATATAT	938	6	+	Brassica napus	core promoter element around -30 of transcription start
DzCYP72A13	TATA-box	TATATA	939	6	+	Arabidopsis thaliana	core promoter element around -30 of transcription start
DzCYP72A13	TATA-box	ATATAT	940	6	+	Brassica napus	core promoter element around -30 of transcription start
DzCYP72A13	TATA-box	TATA	941	4	+	Arabidopsis thaliana	core promoter element around -30 of transcription start
DzCYP72A13	TATA-box	TATA	961	4	+	Arabidopsis thaliana	core promoter element around -30 of transcription start
DzCYP72A13	TATA-box	TATAAAA	969	7	-	Pisum sativum	core promoter element around -30 of transcription start
DzCYP72A13	TATA-box	TATAAA	970	6	-	Helianthus annuus	core promoter element around -30 of transcription start
DzCYP72A13	TATA-box	TATAA	971	5	-	Arabidopsis thaliana	core promoter element around -30 of transcription start
DzCYP72A13	TATA-box	TATA	972	4	+	Arabidopsis thaliana	core promoter element around -30 of transcription start
DzCYP72A13	TATA-box	taTATAAAtc	975	9	-	Arabidopsis thaliana	core promoter element around -30 of transcription start
DzCYP72A13	TATA-box	TATAAAT	976	7	-	Brassica juncea	core promoter element around -30 of transcription start
DzCYP72A13	TATA-box	TATAAA	977	6	-	Helianthus annuus	core promoter element around -30 of transcription start
DzCYP72A13	TATA-box	TATATAA	978	7	-	Arabidopsis thaliana	core promoter element around -30 of transcription start
DzCYP72A13	TATA-box	TATATA	979	6	+	Arabidopsis thaliana	core promoter element around -30 of transcription start
DzCYP72A13	TATA-box	ATATAT	980	6	+	Brassica napus	core promoter element around -30 of transcription start
DzCYP72A13	TATA-box	TATATA	981	6	+	Arabidopsis thaliana	core promoter element around -30 of transcription start
DzCYP72A13	TATA-box	ATATAT	982	6	+	Brassica napus	core promoter element around -30 of transcription start
DzCYP72A13	TATA-box	TATATA	983	6	+	Arabidopsis thaliana	core promoter element around -30 of transcription start
DzCYP72A13	TATA-box	ATATAT	984	6	+	Brassica napus	core promoter element around -30 of transcription start
DzCYP72A13	TATA-box	TATATA	985	6	+	Arabidopsis thaliana	core promoter element around -30 of transcription start
DzCYP72A13	TATA-box	ATATAT	986	6	+	Brassica napus	core promoter element around -30 of transcription start
DzCYP72A13	TATA-box	TATATA	987	6	+	Arabidopsis thaliana	core promoter element around -30 of transcription start
DzCYP72A13	TATA-box	ATATAT	988	6	+	Brassica napus	core promoter element around -30 of transcription start
DzCYP72A13	TATA-box	TATATA	989	6	+	Arabidopsis thaliana	core promoter element around -30 of transcription start
DzCYP72A13	TATA-box	ATATAT	990	6	+	Brassica napus	core promoter element around -30 of transcription start
DzCYP72A13	TATA-box	TATATA	991	6	+	Arabidopsis thaliana	core promoter element around -30 of transcription start
DzCYP72A13	TATA-box	ATATAT	992	6	+	Brassica napus	core promoter element around -30 of transcription start
DzCYP72A13	TATA-box	TATATA	993	6	+	Arabidopsis thaliana	core promoter element around -30 of transcription start
DzCYP72A13	TATA-box	TATA	995	4	+	Arabidopsis thaliana	core promoter element around -30 of transcription start
DzCYP72A13	TATA-box	ATTATA	1006	6	+	Brassica napus	core promoter element around -30 of transcription start
DzCYP72A13	TATA-box	TATAA	1007	5	-	Arabidopsis thaliana	core promoter element around -30 of transcription start
DzCYP72A13	TATA-box	TATA	1008	4	-	Arabidopsis thaliana	core promoter element around -30 of transcription start
DzCYP72A13	TATA-box	ATTATA	1019	6	+	Brassica napus	core promoter element around -30 of transcription start
DzCYP72A13	TATA-box	TATAA	1020	5	-	Arabidopsis thaliana	core promoter element around -30 of transcription start
DzCYP72A13	TATA-box	TATA	1021	4	-	Arabidopsis thaliana	core promoter element around -30 of transcription start
DzCYP72A13	TATA-box	TATATA	1038	6	-	Arabidopsis thaliana	core promoter element around -30 of transcription start
DzCYP72A13	TATA-box	ATATAT	1039	6	-	Brassica napus	core promoter element around -30 of transcription start
DzCYP72A13	TATA-box	TATATA	1040	6	-	Arabidopsis thaliana	core promoter element around -30 of transcription start
DzCYP72A13	TATA-box	ATATAT	1041	6	-	Brassica napus	core promoter element around -30 of transcription start
DzCYP72A13	TATA-box	TATATA	1042	6	-	Arabidopsis thaliana	core promoter element around -30 of transcription start
DzCYP72A13	TATA-box	ATATAT	1043	6	-	Brassica napus	core promoter element around -30 of transcription start
DzCYP72A13	TATA-box	TATATA	1044	6	-	Arabidopsis thaliana	core promoter element around -30 of transcription start
DzCYP72A13	TATA-box	ATATAT	1045	6	-	Brassica napus	core promoter element around -30 of transcription start
DzCYP72A13	TATA-box	TATATA	1046	6	-	Arabidopsis thaliana	core promoter element around -30 of transcription start
DzCYP72A13	TATA-box	ATATAT	1047	6	-	Brassica napus	core promoter element around -30 of transcription start
DzCYP72A13	TATA-box	TATATA	1048	6	-	Arabidopsis thaliana	core promoter element around -30 of transcription start
DzCYP72A13	TATA-box	ATATAT	1049	6	-	Brassica napus	core promoter element around -30 of transcription start
DzCYP72A13	TATA-box	TATATA	1050	6	-	Arabidopsis thaliana	core promoter element around -30 of transcription start
DzCYP72A13	TATA-box	ATATAT	1051	6	-	Brassica napus	core promoter element around -30 of transcription start
DzCYP72A13	TATA-box	TATATA	1052	6	-	Arabidopsis thaliana	core promoter element around -30 of transcription start
DzCYP72A13	TATA-box	ATATAT	1053	6	-	Brassica napus	core promoter element around -30 of transcription start
DzCYP72A13	TATA-box	TATATA	1054	6	-	Arabidopsis thaliana	core promoter element around -30 of transcription start
DzCYP72A13	TATA-box	ATATAT	1055	6	-	Brassica napus	core promoter element around -30 of transcription start
DzCYP72A13	TATA-box	TATA	1056	4	-	Arabidopsis thaliana	core promoter element around -30 of transcription start
DzCYP72A13	TATA-box	ATTATA	1065	6	+	Brassica napus	core promoter element around -30 of transcription start
DzCYP72A13	TATA-box	TATAA	1066	5	-	Arabidopsis thaliana	core promoter element around -30 of transcription start
DzCYP72A13	TATA-box	TATA	1067	4	-	Arabidopsis thaliana	core promoter element around -30 of transcription start
DzCYP72A13	TATA-box	TATAAAT	1075	7	-	Brassica juncea	core promoter element around -30 of transcription start
DzCYP72A13	TATA-box	TATAAA	1076	6	-	Helianthus annuus	core promoter element around -30 of transcription start
DzCYP72A13	TATA-box	TATAA	1077	5	-	Arabidopsis thaliana	core promoter element around -30 of transcription start
DzCYP72A13	TATA-box	TATA	1078	4	-	Arabidopsis thaliana	core promoter element around -30 of transcription start
DzCYP72A13	TATA-box	taTATAAAtc	1096	9	-	Arabidopsis thaliana	core promoter element around -30 of transcription start
DzCYP72A13	TATA-box	ATATAT	1097	6	-	Brassica napus	core promoter element around -30 of transcription start
DzCYP72A13	TATA-box	TATATA	1098	6	-	Arabidopsis thaliana	core promoter element around -30 of transcription start
DzCYP72A13	TATA-box	ATATAT	1099	6	-	Brassica napus	core promoter element around -30 of transcription start
DzCYP72A13	TATA-box	TATATA	1100	6	-	Arabidopsis thaliana	core promoter element around -30 of transcription start
DzCYP72A13	TATA-box	TATA	1102	4	-	Arabidopsis thaliana	core promoter element around -30 of transcription start
DzCYP72A13	TATA-box	TATTTAAA	1119	8	-	Arabidopsis thaliana	core promoter element around -30 of transcription start
DzCYP72A13	TATA-box	ATATAT	1124	6	-	Brassica napus	core promoter element around -30 of transcription start
DzCYP72A13	TATA-box	TATATA	1125	6	-	Arabidopsis thaliana	core promoter element around -30 of transcription start
DzCYP72A13	TATA-box	ATATAA	1126	6	+	Brassica oleracea	core promoter element around -30 of transcription start
DzCYP72A13	TATA-box	TATA	1127	4	-	Arabidopsis thaliana	core promoter element around -30 of transcription start
DzCYP72A13	TATA-box	ATATAT	1134	6	-	Brassica napus	core promoter element around -30 of transcription start
DzCYP72A13	TATA-box	TATA	1135	4	-	Arabidopsis thaliana	core promoter element around -30 of transcription start
DzCYP72A13	TATA-box	TATAAATA	1137	8	-	Daucus carota	core promoter element around -30 of transcription start
DzCYP72A13	TATA-box	TATAAAT	1138	7	-	Brassica juncea	core promoter element around -30 of transcription start
DzCYP72A13	TATA-box	TATAAA	1139	6	-	Helianthus annuus	core promoter element around -30 of transcription start
DzCYP72A13	TATA-box	TATAA	1140	5	-	Arabidopsis thaliana	core promoter element around -30 of transcription start
DzCYP72A13	TATA-box	TATA	1141	4	-	Arabidopsis thaliana	core promoter element around -30 of transcription start
DzCYP72A13	TATA-box	TATATA	1210	6	-	Arabidopsis thaliana	core promoter element around -30 of transcription start
DzCYP72A13	TATA-box	ATATAT	1211	6	-	Brassica napus	core promoter element around -30 of transcription start
DzCYP72A13	TATA-box	TATATA	1212	6	-	Arabidopsis thaliana	core promoter element around -30 of transcription start
DzCYP72A13	TATA-box	ATATAT	1213	6	-	Brassica napus	core promoter element around -30 of transcription start
DzCYP72A13	TATA-box	TATATA	1214	6	-	Arabidopsis thaliana	core promoter element around -30 of transcription start
DzCYP72A13	TATA-box	ATATAT	1215	6	-	Brassica napus	core promoter element around -30 of transcription start
DzCYP72A13	TATA-box	TATATA	1216	6	-	Arabidopsis thaliana	core promoter element around -30 of transcription start
DzCYP72A13	TATA-box	ATATAT	1217	6	-	Brassica napus	core promoter element around -30 of transcription start
DzCYP72A13	TATA-box	TATATA	1218	6	-	Arabidopsis thaliana	core promoter element around -30 of transcription start
DzCYP72A13	TATA-box	ATATAT	1219	6	-	Brassica napus	core promoter element around -30 of transcription start
DzCYP72A13	TATA-box	TATATA	1220	6	-	Arabidopsis thaliana	core promoter element around -30 of transcription start
DzCYP72A13	TATA-box	ATATAT	1221	6	-	Brassica napus	core promoter element around -30 of transcription start
DzCYP72A13	TATA-box	TATATA	1222	6	-	Arabidopsis thaliana	core promoter element around -30 of transcription start
DzCYP72A13	TATA-box	ATATAT	1223	6	-	Brassica napus	core promoter element around -30 of transcription start
DzCYP72A13	TATA-box	TATATA	1224	6	-	Arabidopsis thaliana	core promoter element around -30 of transcription start
DzCYP72A13	TATA-box	ATATAT	1225	6	-	Brassica napus	core promoter element around -30 of transcription start
DzCYP72A13	TATA-box	TATATA	1226	6	-	Arabidopsis thaliana	core promoter element around -30 of transcription start
DzCYP72A13	TATA-box	ATATAT	1227	6	-	Brassica napus	core promoter element around -30 of transcription start
DzCYP72A13	TATA-box	TATATA	1228	6	-	Arabidopsis thaliana	core promoter element around -30 of transcription start
DzCYP72A13	TATA-box	ATATAT	1229	6	-	Brassica napus	core promoter element around -30 of transcription start
DzCYP72A13	TATA-box	TATATA	1230	6	-	Arabidopsis thaliana	core promoter element around -30 of transcription start
DzCYP72A13	TATA-box	ATATAT	1231	6	-	Brassica napus	core promoter element around -30 of transcription start
DzCYP72A13	TATA-box	TATATA	1232	6	-	Arabidopsis thaliana	core promoter element around -30 of transcription start
DzCYP72A13	TATA-box	ATATAT	1233	6	-	Brassica napus	core promoter element around -30 of transcription start
DzCYP72A13	TATA-box	TATATA	1234	6	-	Arabidopsis thaliana	core promoter element around -30 of transcription start
DzCYP72A13	TATA-box	ATATAT	1235	6	-	Brassica napus	core promoter element around -30 of transcription start
DzCYP72A13	TATA-box	TATATA	1236	6	-	Arabidopsis thaliana	core promoter element around -30 of transcription start
DzCYP72A13	TATA-box	ATATAT	1237	6	-	Brassica napus	core promoter element around -30 of transcription start
DzCYP72A13	TATA-box	TATATA	1238	6	-	Arabidopsis thaliana	core promoter element around -30 of transcription start
DzCYP72A13	TATA-box	ATATAT	1239	6	-	Brassica napus	core promoter element around -30 of transcription start
DzCYP72A13	TATA-box	TATATA	1240	6	-	Arabidopsis thaliana	core promoter element around -30 of transcription start
DzCYP72A13	TATA-box	ATATAT	1241	6	-	Brassica napus	core promoter element around -30 of transcription start
DzCYP72A13	TATA-box	TATATA	1242	6	-	Arabidopsis thaliana	core promoter element around -30 of transcription start
DzCYP72A13	TATA-box	ATATAT	1243	6	-	Brassica napus	core promoter element around -30 of transcription start
DzCYP72A13	TATA-box	TATATA	1244	6	-	Arabidopsis thaliana	core promoter element around -30 of transcription start
DzCYP72A13	TATA-box	ATATAT	1245	6	-	Brassica napus	core promoter element around -30 of transcription start
DzCYP72A13	TATA-box	TATATTTATATTT	1246	12	+	Avena sativa	core promoter element around -30 of transcription start
DzCYP72A13	TATA-box	ATATAT	1247	6	-	Brassica napus	core promoter element around -30 of transcription start
DzCYP72A13	TATA-box	TATATA	1248	6	-	Arabidopsis thaliana	core promoter element around -30 of transcription start
DzCYP72A13	TATA-box	ATATAT	1249	6	-	Brassica napus	core promoter element around -30 of transcription start
DzCYP72A13	TATA-box	TATATA	1250	6	-	Arabidopsis thaliana	core promoter element around -30 of transcription start
DzCYP72A13	TATA-box	ATATAT	1251	6	-	Brassica napus	core promoter element around -30 of transcription start
DzCYP72A13	TATA-box	TATA	1252	4	-	Arabidopsis thaliana	core promoter element around -30 of transcription start
DzCYP72A13	TATA-box	TATACA	1261	6	-	Helianthus annuus	core promoter element around -30 of transcription start
DzCYP72A13	TATA-box	TATA	1263	4	-	Arabidopsis thaliana	core promoter element around -30 of transcription start
DzCYP72A13	TATA-box	TACATAAA	1450	8	-	Oryza sativa	core promoter element around -30 of transcription start
DzCYP72A13	TATA-box	taTATAAAtc	1645	9	+	Arabidopsis thaliana	core promoter element around -30 of transcription start
DzCYP72A13	TATA-box	ATTATA	1685	6	+	Brassica napus	core promoter element around -30 of transcription start
DzCYP72A13	TATA-box	TATAA	1686	5	-	Arabidopsis thaliana	core promoter element around -30 of transcription start
DzCYP72A13	TATA-box	TATA	1687	4	-	Arabidopsis thaliana	core promoter element around -30 of transcription start
DzCYP72A13	TATA-box	ATATAT	1699	6	-	Brassica napus	core promoter element around -30 of transcription start
DzCYP72A13	TATA-box	TATATA	1700	6	-	Arabidopsis thaliana	core promoter element around -30 of transcription start
DzCYP72A13	TATA-box	ATATAT	1701	6	-	Brassica napus	core promoter element around -30 of transcription start
DzCYP72A13	TATA-box	TATA	1702	4	-	Arabidopsis thaliana	core promoter element around -30 of transcription start
DzCYP72A13	TATA-box	TATAA	1734	5	-	Arabidopsis thaliana	core promoter element around -30 of transcription start
DzCYP72A13	TATA-box	TATA	1735	4	-	Arabidopsis thaliana	core promoter element around -30 of transcription start
DzCYP72A13	TATA-box	ATATAA	1789	6	+	Brassica oleracea	core promoter element around -30 of transcription start
DzCYP72A13	TATA-box	TATA	1790	4	-	Arabidopsis thaliana	core promoter element around -30 of transcription start
DzCYP72A13	TATA-box	ATTATA	1809	6	+	Brassica napus	core promoter element around -30 of transcription start
DzCYP72A13	TATA-box	TATAA	1810	5	-	Arabidopsis thaliana	core promoter element around -30 of transcription start
DzCYP72A13	TATA-box	TATA	1811	4	-	Arabidopsis thaliana	core promoter element around -30 of transcription start
DzCYP72A13	TATA-box	ATATAT	1870	6	-	Brassica napus	core promoter element around -30 of transcription start
DzCYP72A13	TATA-box	TATATA	1871	6	-	Arabidopsis thaliana	core promoter element around -30 of transcription start
DzCYP72A13	TATA-box	ATATAA	1872	6	+	Brassica oleracea	core promoter element around -30 of transcription start
DzCYP72A13	TATA-box	TATA	1873	4	-	Arabidopsis thaliana	core promoter element around -30 of transcription start
DzCYP72A13	TATA-box	ccTATAAAaa	1877	9	-	Arabidopsis thaliana	core promoter element around -30 of transcription start
DzCYP72A13	TATA-box	TATAAAA	1878	7	-	Pisum sativum	core promoter element around -30 of transcription start
DzCYP72A13	TATA-box	TATAAA	1879	6	-	Helianthus annuus	core promoter element around -30 of transcription start
DzCYP72A13	TATA-box	TATAA	1880	5	-	Arabidopsis thaliana	core promoter element around -30 of transcription start
DzCYP72A13	TATA-box	TATA	1881	4	-	Arabidopsis thaliana	core promoter element around -30 of transcription start
DzCYP72A13	TATA-box	TATATA	1922	6	-	Arabidopsis thaliana	core promoter element around -30 of transcription start
DzCYP72A13	TATA-box	ATATAT	1923	6	-	Brassica napus	core promoter element around -30 of transcription start
DzCYP72A13	TATA-box	TATA	1924	4	-	Arabidopsis thaliana	core promoter element around -30 of transcription start
DzCYP72A13	TATA-box	TATA	1935	4	-	Arabidopsis thaliana	core promoter element around -30 of transcription start
DzCYP72A13	Unnamed__1	CGTGG	1418	5	+	Zea mays
DzCYP72A13	G-Box	CACGTT	641	6	+	Pisum sativum	cis-acting regulatory element involved in light responsiveness
DzCYP72A13	G-Box	CACGTG	1437	6	-	Pisum sativum	cis-acting regulatory element involved in light responsiveness
DzCYP72A13	DRE core	GCCGAC	1186	6	+	Arabidopsis thaliana
DzCYP72A13	as-1	TGACG	460	5	-	Arabidopsis thaliana
DzCYP72A13	as-1	TGACG	577	5	+	Arabidopsis thaliana
DzCYP72A13	TATA	TATAAAAT	1877	8	-	Arabidopsis thaliana
DzCYP72A13	GA-motif	ATAGATAA	956	8	-	Arabidopsis thaliana	part of a light responsive element
DzCYP72A13	WUN-motif	TTATTACAT	1024	9	-	Nicotiana glutinosa
DzCYP72A13	WUN-motif	AAATTTCTT	1312	9	+	Nicotiana glutinosa
DzCYP72A13	STRE	AGGGG	1940	5	+	Arabidopsis thaliana
DzCYP72A13	G-box	CACGTC	458	6	+	Zea mays	cis-acting regulatory element involved in light responsiveness
DzCYP72A13	G-box	CACGAC	1175	6	+	Zea mays	cis-acting regulatory element involved in light responsiveness
DzCYP72A13	G-box	CACGTG	1437	6	-	Arabidopsis thaliana	cis-acting regulatory element involved in light responsiveness
DzCYP72A13	GT1-motif	GGTTAA	207	6	+	Arabidopsis thaliana	light responsive element
DzCYP72A13	ABRE	ACGTG	458	5	-	Arabidopsis thaliana	cis-acting element involved in the abscisic acid responsiveness
DzCYP72A13	ABRE	ACGTG	641	5	-	Arabidopsis thaliana	cis-acting element involved in the abscisic acid responsiveness
DzCYP72A13	ABRE	CACGTG	1437	6	-	Arabidopsis thaliana	cis-acting element involved in the abscisic acid responsiveness
DzCYP72A13	ABRE	ACGTG	1438	5	+	Arabidopsis thaliana	cis-acting element involved in the abscisic acid responsiveness
DzCYP72A13	AT~TATA-box	TATATA	415	6	+	Arabidopsis thaliana
DzCYP72A13	AT~TATA-box	TATATAAA	906	8	-	Arabidopsis thaliana
DzCYP72A13	AT~TATA-box	TATATA	908	6	+	Arabidopsis thaliana
DzCYP72A13	AT~TATA-box	TATATA	910	6	+	Arabidopsis thaliana
DzCYP72A13	AT~TATA-box	TATATA	912	6	+	Arabidopsis thaliana
DzCYP72A13	AT~TATA-box	TATATA	937	6	+	Arabidopsis thaliana
DzCYP72A13	AT~TATA-box	TATATA	939	6	+	Arabidopsis thaliana
DzCYP72A13	AT~TATA-box	TATATAAA	977	8	-	Arabidopsis thaliana
DzCYP72A13	AT~TATA-box	TATATA	979	6	+	Arabidopsis thaliana
DzCYP72A13	AT~TATA-box	TATATA	981	6	+	Arabidopsis thaliana
DzCYP72A13	AT~TATA-box	TATATA	983	6	+	Arabidopsis thaliana
DzCYP72A13	AT~TATA-box	TATATA	985	6	+	Arabidopsis thaliana
DzCYP72A13	AT~TATA-box	TATATA	987	6	+	Arabidopsis thaliana
DzCYP72A13	AT~TATA-box	TATATA	989	6	+	Arabidopsis thaliana
DzCYP72A13	AT~TATA-box	TATATA	991	6	+	Arabidopsis thaliana
DzCYP72A13	AT~TATA-box	TATATA	993	6	+	Arabidopsis thaliana
DzCYP72A13	AT~TATA-box	TATATA	1038	6	-	Arabidopsis thaliana
DzCYP72A13	AT~TATA-box	TATATA	1040	6	-	Arabidopsis thaliana
DzCYP72A13	AT~TATA-box	TATATA	1042	6	-	Arabidopsis thaliana
DzCYP72A13	AT~TATA-box	TATATA	1044	6	-	Arabidopsis thaliana
DzCYP72A13	AT~TATA-box	TATATA	1046	6	-	Arabidopsis thaliana
DzCYP72A13	AT~TATA-box	TATATA	1048	6	-	Arabidopsis thaliana
DzCYP72A13	AT~TATA-box	TATATA	1050	6	-	Arabidopsis thaliana
DzCYP72A13	AT~TATA-box	TATATA	1052	6	-	Arabidopsis thaliana
DzCYP72A13	AT~TATA-box	TATATA	1054	6	-	Arabidopsis thaliana
DzCYP72A13	AT~TATA-box	TATATA	1098	6	-	Arabidopsis thaliana
DzCYP72A13	AT~TATA-box	TATATA	1100	6	-	Arabidopsis thaliana
DzCYP72A13	AT~TATA-box	TATATA	1125	6	-	Arabidopsis thaliana
DzCYP72A13	AT~TATA-box	TATATA	1210	6	-	Arabidopsis thaliana
DzCYP72A13	AT~TATA-box	TATATA	1212	6	-	Arabidopsis thaliana
DzCYP72A13	AT~TATA-box	TATATA	1214	6	-	Arabidopsis thaliana
DzCYP72A13	AT~TATA-box	TATATA	1216	6	-	Arabidopsis thaliana
DzCYP72A13	AT~TATA-box	TATATA	1218	6	-	Arabidopsis thaliana
DzCYP72A13	AT~TATA-box	TATATA	1220	6	-	Arabidopsis thaliana
DzCYP72A13	AT~TATA-box	TATATA	1222	6	-	Arabidopsis thaliana
DzCYP72A13	AT~TATA-box	TATATA	1224	6	-	Arabidopsis thaliana
DzCYP72A13	AT~TATA-box	TATATA	1226	6	-	Arabidopsis thaliana
DzCYP72A13	AT~TATA-box	TATATA	1228	6	-	Arabidopsis thaliana
DzCYP72A13	AT~TATA-box	TATATA	1230	6	-	Arabidopsis thaliana
DzCYP72A13	AT~TATA-box	TATATA	1232	6	-	Arabidopsis thaliana
DzCYP72A13	AT~TATA-box	TATATA	1234	6	-	Arabidopsis thaliana
DzCYP72A13	AT~TATA-box	TATATA	1236	6	-	Arabidopsis thaliana
DzCYP72A13	AT~TATA-box	TATATA	1238	6	-	Arabidopsis thaliana
DzCYP72A13	AT~TATA-box	TATATA	1240	6	-	Arabidopsis thaliana
DzCYP72A13	AT~TATA-box	TATATA	1242	6	-	Arabidopsis thaliana
DzCYP72A13	AT~TATA-box	TATATA	1244	6	-	Arabidopsis thaliana
DzCYP72A13	AT~TATA-box	TATATA	1246	6	-	Arabidopsis thaliana
DzCYP72A13	AT~TATA-box	TATATA	1248	6	-	Arabidopsis thaliana
DzCYP72A13	AT~TATA-box	TATATA	1250	6	-	Arabidopsis thaliana
DzCYP72A13	AT~TATA-box	TATATA	1700	6	-	Arabidopsis thaliana
DzCYP72A13	AT~TATA-box	TATATA	1871	6	-	Arabidopsis thaliana
DzCYP72A13	AT~TATA-box	TATATA	1922	6	-	Arabidopsis thaliana
DzCYP72A13	DRE1	ACCGAGA	625	7	-	Zea mays
DzCYP72A14	JERE	AGACCGCC	1449	8	-	Arabidopsis thaliana
DzCYP72A14	GCN4_motif	TGAGTCA	1436	7	-	Oryza sativa	cis-regulatory element involved in endosperm expression
DzCYP72A14		motif_sequence	309	4	+	organism	short_function
DzCYP72A14		motif_sequence	463	4	-	organism	short_function
DzCYP72A14		motif_sequence	602	4	+	organism	short_function
DzCYP72A14		motif_sequence	907	4	+	organism	short_function
DzCYP72A14		motif_sequence	1003	4	-	organism	short_function
DzCYP72A14		motif_sequence	1075	4	-	organism	short_function
DzCYP72A14		motif_sequence	1136	4	-	organism	short_function
DzCYP72A14		motif_sequence	1178	4	+	organism	short_function
DzCYP72A14		motif_sequence	1223	4	-	organism	short_function
DzCYP72A14		motif_sequence	1317	4	+	organism	short_function
DzCYP72A14		motif_sequence	1526	4	+	organism	short_function
DzCYP72A14		motif_sequence	1751	4	-	organism	short_function
DzCYP72A14		motif_sequence	1946	4	+	organism	short_function
DzCYP72A14	ERE	ATTTTAAA	1932	8	+	Nicotiana glutinos
DzCYP72A14	Box III	atCATTTTCACt	780	11	+	Pisum sativum	protein binding site
DzCYP72A14	Unnamed__6	taTAAATATct	1755	10	-	Zea mays
DzCYP72A14	W box	TTGACC	1478	6	-	Arabidopsis thaliana
DzCYP72A14	W box	TTGACC	1825	6	-	Arabidopsis thaliana
DzCYP72A14	MYC	CATGTG	514	6	-	Arabidopsis thaliana
DzCYP72A14	MYC	CATGTG	673	6	+	Arabidopsis thaliana
DzCYP72A14	MYC	CATGTG	1379	6	-	Arabidopsis thaliana
DzCYP72A14	dOCT	CTCGGATC	1081	8	-	Zea mays
DzCYP72A14	Unnamed__4	CTCC	43	4	-	Petroselinum hortense
DzCYP72A14	Unnamed__4	CTCC	376	4	+	Petroselinum hortense
DzCYP72A14	Unnamed__4	CTCC	708	4	+	Petroselinum hortense
DzCYP72A14	Unnamed__4	CTCC	748	4	+	Petroselinum hortense
DzCYP72A14	Unnamed__4	CTCC	1146	4	+	Petroselinum hortense
DzCYP72A14	Unnamed__4	CTCC	1285	4	+	Petroselinum hortense
DzCYP72A14	Unnamed__4	CTCC	1319	4	+	Petroselinum hortense
DzCYP72A14	Unnamed__4	CTCC	1488	4	+	Petroselinum hortense
DzCYP72A14	MYB-like sequence	TAACCA	81	6	-	Arabidopsis thaliana
DzCYP72A14	AAGAA-motif	GAAAGAA	198	7	-	Avena sativa
DzCYP72A14	AAGAA-motif	GAAAGAA	496	7	-	Avena sativa
DzCYP72A14	AAGAA-motif	GAAAGAA	979	7	-	Avena sativa
DzCYP72A14	GATA-motif	AAGGATAAGG	1512	9	-	Solanum tuberosum	part of a light responsive element
DzCYP72A14	GATA-motif	GATAGGA	1529	7	-	Arabidopsis thaliana	part of a light responsive element
DzCYP72A14	Box 4	ATTAAT	348	6	+	Petroselinum crispum	part of a conserved DNA module involved in light responsiveness
DzCYP72A14	MYB	CAACCA	38	6	-	Arabidopsis thaliana
DzCYP72A14	MYB	TAACCA	81	6	-	Arabidopsis thaliana
DzCYP72A14	LTR	CCGAAA	629	6	+	Hordeum vulgare	cis-acting element involved in low-temperature responsiveness
DzCYP72A14	LTR	CCGAAA	1024	6	+	Hordeum vulgare	cis-acting element involved in low-temperature responsiveness
DzCYP72A14	CAAT-box	CAAT	27	4	+	Nicotiana glutinosa
DzCYP72A14	CAAT-box	CAAT	34	4	-	Nicotiana glutinosa
DzCYP72A14	CAAT-box	CAAT	56	4	+	Nicotiana glutinosa
DzCYP72A14	CAAT-box	CCAAT	66	5	-	Arabidopsis thaliana	common cis-acting element in promoter and enhancer regions
DzCYP72A14	CAAT-box	CAAT	101	4	+	Nicotiana glutinosa
DzCYP72A14	CAAT-box	CAAT	158	4	+	Nicotiana glutinosa
DzCYP72A14	CAAT-box	CAAT	307	4	+	Nicotiana glutinosa
DzCYP72A14	CAAT-box	CCAAT	388	5	+	Arabidopsis thaliana	common cis-acting element in promoter and enhancer regions
DzCYP72A14	CAAT-box	CAAT	389	4	+	Nicotiana glutinosa
DzCYP72A14	CAAT-box	CAAAT	410	5	+	Pisum sativum	common cis-acting element in promoter and enhancer regions
DzCYP72A14	CAAT-box	CAAT	441	4	-	Nicotiana glutinosa
DzCYP72A14	CAAT-box	CCAAT	607	5	+	Arabidopsis thaliana	common cis-acting element in promoter and enhancer regions
DzCYP72A14	CAAT-box	CAAT	608	4	+	Nicotiana glutinosa
DzCYP72A14	CAAT-box	CAAAT	715	5	-	Pisum sativum	common cis-acting element in promoter and enhancer regions
DzCYP72A14	CAAT-box	CAAT	725	4	-	Nicotiana glutinosa
DzCYP72A14	CAAT-box	CAAT	766	4	+	Nicotiana glutinosa
DzCYP72A14	CAAT-box	CAAT	834	4	-	Nicotiana glutinosa
DzCYP72A14	CAAT-box	CAAT	865	4	-	Nicotiana glutinosa
DzCYP72A14	CAAT-box	CAAT	894	4	-	Nicotiana glutinosa
DzCYP72A14	CAAT-box	CAAAT	945	5	+	Pisum sativum	common cis-acting element in promoter and enhancer regions
DzCYP72A14	CAAT-box	CAAAT	996	5	-	Pisum sativum	common cis-acting element in promoter and enhancer regions
DzCYP72A14	CAAT-box	CAAT	1037	4	+	Nicotiana glutinosa
DzCYP72A14	CAAT-box	CAAT	1176	4	+	Nicotiana glutinosa
DzCYP72A14	CAAT-box	CAAT	1215	4	+	Nicotiana glutinosa
DzCYP72A14	CAAT-box	CAAT	1227	4	-	Nicotiana glutinosa
DzCYP72A14	CAAT-box	CAAT	1251	4	-	Nicotiana glutinosa
DzCYP72A14	CAAT-box	CAAAT	1401	5	-	Pisum sativum	common cis-acting element in promoter and enhancer regions
DzCYP72A14	CAAT-box	CAAAT	1648	5	+	Pisum sativum	common cis-acting element in promoter and enhancer regions
DzCYP72A14	CAAT-box	CCAAT	1653	5	+	Arabidopsis thaliana	common cis-acting element in promoter and enhancer regions
DzCYP72A14	CAAT-box	CAAT	1654	4	+	Nicotiana glutinosa
DzCYP72A14	CAAT-box	CCAAT	1982	5	-	Arabidopsis thaliana	common cis-acting element in promoter and enhancer regions
DzCYP72A14	Unnamed__1	CGTGG	1372	5	-	Zea mays
DzCYP72A14	TATA-box	TATATAA	209	7	-	Arabidopsis thaliana	core promoter element around -30 of transcription start
DzCYP72A14	TATA-box	TATATA	210	6	+	Arabidopsis thaliana	core promoter element around -30 of transcription start
DzCYP72A14	TATA-box	ATATAT	211	6	+	Brassica napus	core promoter element around -30 of transcription start
DzCYP72A14	TATA-box	TATATA	212	6	+	Arabidopsis thaliana	core promoter element around -30 of transcription start
DzCYP72A14	TATA-box	ATATAT	213	6	+	Brassica napus	core promoter element around -30 of transcription start
DzCYP72A14	TATA-box	TATATA	214	6	+	Arabidopsis thaliana	core promoter element around -30 of transcription start
DzCYP72A14	TATA-box	ATATAT	215	6	+	Brassica napus	core promoter element around -30 of transcription start
DzCYP72A14	TATA-box	TATATA	216	6	+	Arabidopsis thaliana	core promoter element around -30 of transcription start
DzCYP72A14	TATA-box	ATATAT	217	6	+	Brassica napus	core promoter element around -30 of transcription start
DzCYP72A14	TATA-box	TATATA	218	6	+	Arabidopsis thaliana	core promoter element around -30 of transcription start
DzCYP72A14	TATA-box	ATATAT	219	6	+	Brassica napus	core promoter element around -30 of transcription start
DzCYP72A14	TATA-box	TATATA	220	6	+	Arabidopsis thaliana	core promoter element around -30 of transcription start
DzCYP72A14	TATA-box	ATATAT	221	6	+	Brassica napus	core promoter element around -30 of transcription start
DzCYP72A14	TATA-box	TATATA	222	6	+	Arabidopsis thaliana	core promoter element around -30 of transcription start
DzCYP72A14	TATA-box	ATATAT	223	6	+	Brassica napus	core promoter element around -30 of transcription start
DzCYP72A14	TATA-box	TATATA	224	6	+	Arabidopsis thaliana	core promoter element around -30 of transcription start
DzCYP72A14	TATA-box	ATATAT	225	6	+	Brassica napus	core promoter element around -30 of transcription start
DzCYP72A14	TATA-box	TATATA	226	6	+	Arabidopsis thaliana	core promoter element around -30 of transcription start
DzCYP72A14	TATA-box	ATATAT	227	6	+	Brassica napus	core promoter element around -30 of transcription start
DzCYP72A14	TATA-box	TATATA	228	6	+	Arabidopsis thaliana	core promoter element around -30 of transcription start
DzCYP72A14	TATA-box	ATATAT	229	6	+	Brassica napus	core promoter element around -30 of transcription start
DzCYP72A14	TATA-box	TATATA	230	6	+	Arabidopsis thaliana	core promoter element around -30 of transcription start
DzCYP72A14	TATA-box	ATATAT	231	6	+	Brassica napus	core promoter element around -30 of transcription start
DzCYP72A14	TATA-box	TATATA	232	6	+	Arabidopsis thaliana	core promoter element around -30 of transcription start
DzCYP72A14	TATA-box	ATATAT	233	6	+	Brassica napus	core promoter element around -30 of transcription start
DzCYP72A14	TATA-box	TATATA	234	6	+	Arabidopsis thaliana	core promoter element around -30 of transcription start
DzCYP72A14	TATA-box	ATATAT	235	6	+	Brassica napus	core promoter element around -30 of transcription start
DzCYP72A14	TATA-box	TATATA	236	6	+	Arabidopsis thaliana	core promoter element around -30 of transcription start
DzCYP72A14	TATA-box	ATATAT	237	6	+	Brassica napus	core promoter element around -30 of transcription start
DzCYP72A14	TATA-box	TATATA	238	6	+	Arabidopsis thaliana	core promoter element around -30 of transcription start
DzCYP72A14	TATA-box	ATATAT	239	6	+	Brassica napus	core promoter element around -30 of transcription start
DzCYP72A14	TATA-box	TATATA	240	6	+	Arabidopsis thaliana	core promoter element around -30 of transcription start
DzCYP72A14	TATA-box	ATATAT	241	6	+	Brassica napus	core promoter element around -30 of transcription start
DzCYP72A14	TATA-box	TATATA	242	6	+	Arabidopsis thaliana	core promoter element around -30 of transcription start
DzCYP72A14	TATA-box	ATATAT	243	6	+	Brassica napus	core promoter element around -30 of transcription start
DzCYP72A14	TATA-box	TATATA	244	6	+	Arabidopsis thaliana	core promoter element around -30 of transcription start
DzCYP72A14	TATA-box	ATATAT	245	6	+	Brassica napus	core promoter element around -30 of transcription start
DzCYP72A14	TATA-box	TATATA	246	6	+	Arabidopsis thaliana	core promoter element around -30 of transcription start
DzCYP72A14	TATA-box	ATATAT	247	6	+	Brassica napus	core promoter element around -30 of transcription start
DzCYP72A14	TATA-box	TATATA	248	6	+	Arabidopsis thaliana	core promoter element around -30 of transcription start
DzCYP72A14	TATA-box	ATATAT	249	6	+	Brassica napus	core promoter element around -30 of transcription start
DzCYP72A14	TATA-box	TATATA	250	6	+	Arabidopsis thaliana	core promoter element around -30 of transcription start
DzCYP72A14	TATA-box	ATATAT	251	6	+	Brassica napus	core promoter element around -30 of transcription start
DzCYP72A14	TATA-box	TATATA	252	6	+	Arabidopsis thaliana	core promoter element around -30 of transcription start
DzCYP72A14	TATA-box	ATATAT	253	6	+	Brassica napus	core promoter element around -30 of transcription start
DzCYP72A14	TATA-box	TATATA	254	6	+	Arabidopsis thaliana	core promoter element around -30 of transcription start
DzCYP72A14	TATA-box	ATATAT	255	6	+	Brassica napus	core promoter element around -30 of transcription start
DzCYP72A14	TATA-box	TATATA	256	6	+	Arabidopsis thaliana	core promoter element around -30 of transcription start
DzCYP72A14	TATA-box	ATATAT	257	6	+	Brassica napus	core promoter element around -30 of transcription start
DzCYP72A14	TATA-box	TATATA	258	6	+	Arabidopsis thaliana	core promoter element around -30 of transcription start
DzCYP72A14	TATA-box	ATATAA	259	6	+	Brassica oleracea	core promoter element around -30 of transcription start
DzCYP72A14	TATA-box	TATA	260	4	+	Arabidopsis thaliana	core promoter element around -30 of transcription start
DzCYP72A14	TATA-box	TACAAAA	281	7	+	Oryza sativa	core promoter element around -30 of transcription start
DzCYP72A14	TATA-box	ATTATA	293	6	+	Brassica napus	core promoter element around -30 of transcription start
DzCYP72A14	TATA-box	TATAA	294	5	-	Arabidopsis thaliana	core promoter element around -30 of transcription start
DzCYP72A14	TATA-box	TATA	295	4	+	Arabidopsis thaliana	core promoter element around -30 of transcription start
DzCYP72A14	TATA-box	ATATAA	329	6	+	Brassica oleracea	core promoter element around -30 of transcription start
DzCYP72A14	TATA-box	TATA	330	4	+	Arabidopsis thaliana	core promoter element around -30 of transcription start
DzCYP72A14	TATA-box	ATATAT	336	6	+	Brassica napus	core promoter element around -30 of transcription start
DzCYP72A14	TATA-box	TATATA	337	6	+	Arabidopsis thaliana	core promoter element around -30 of transcription start
DzCYP72A14	TATA-box	ATATAT	338	6	+	Brassica napus	core promoter element around -30 of transcription start
DzCYP72A14	TATA-box	TATATA	339	6	+	Arabidopsis thaliana	core promoter element around -30 of transcription start
DzCYP72A14	TATA-box	ATATAA	340	6	+	Brassica oleracea	core promoter element around -30 of transcription start
DzCYP72A14	TATA-box	TATA	341	4	+	Arabidopsis thaliana	core promoter element around -30 of transcription start
DzCYP72A14	TATA-box	TATAAAA	393	7	-	Pisum sativum	core promoter element around -30 of transcription start
DzCYP72A14	TATA-box	TATAAA	394	6	-	Helianthus annuus	core promoter element around -30 of transcription start
DzCYP72A14	TATA-box	TATAA	395	5	-	Arabidopsis thaliana	core promoter element around -30 of transcription start
DzCYP72A14	TATA-box	TATA	396	4	+	Arabidopsis thaliana	core promoter element around -30 of transcription start
DzCYP72A14	TATA-box	TATATA	420	6	+	Arabidopsis thaliana	core promoter element around -30 of transcription start
DzCYP72A14	TATA-box	ATATAT	421	6	+	Brassica napus	core promoter element around -30 of transcription start
DzCYP72A14	TATA-box	TATA	422	4	+	Arabidopsis thaliana	core promoter element around -30 of transcription start
DzCYP72A14	TATA-box	ATTATA	539	6	+	Brassica napus	core promoter element around -30 of transcription start
DzCYP72A14	TATA-box	TATAA	540	5	-	Arabidopsis thaliana	core promoter element around -30 of transcription start
DzCYP72A14	TATA-box	TATA	541	4	+	Arabidopsis thaliana	core promoter element around -30 of transcription start
DzCYP72A14	TATA-box	ATTATA	681	6	+	Brassica napus	core promoter element around -30 of transcription start
DzCYP72A14	TATA-box	TATAA	682	5	-	Arabidopsis thaliana	core promoter element around -30 of transcription start
DzCYP72A14	TATA-box	TATA	683	4	+	Arabidopsis thaliana	core promoter element around -30 of transcription start
DzCYP72A14	TATA-box	TATTTAAA	733	8	+	Arabidopsis thaliana	core promoter element around -30 of transcription start
DzCYP72A14	TATA-box	TATTTAAA	735	8	-	Arabidopsis thaliana	core promoter element around -30 of transcription start
DzCYP72A14	TATA-box	ATATAA	793	6	+	Brassica oleracea	core promoter element around -30 of transcription start
DzCYP72A14	TATA-box	TATA	794	4	+	Arabidopsis thaliana	core promoter element around -30 of transcription start
DzCYP72A14	TATA-box	TATACA	829	6	-	Helianthus annuus	core promoter element around -30 of transcription start
DzCYP72A14	TATA-box	TATA	831	4	+	Arabidopsis thaliana	core promoter element around -30 of transcription start
DzCYP72A14	TATA-box	ATATAT	852	6	+	Brassica napus	core promoter element around -30 of transcription start
DzCYP72A14	TATA-box	TATA	853	4	+	Arabidopsis thaliana	core promoter element around -30 of transcription start
DzCYP72A14	TATA-box	ATTATA	856	6	+	Brassica napus	core promoter element around -30 of transcription start
DzCYP72A14	TATA-box	TATATAA	857	7	-	Arabidopsis thaliana	core promoter element around -30 of transcription start
DzCYP72A14	TATA-box	TATATA	858	6	+	Arabidopsis thaliana	core promoter element around -30 of transcription start
DzCYP72A14	TATA-box	ATATAT	859	6	+	Brassica napus	core promoter element around -30 of transcription start
DzCYP72A14	TATA-box	TATATA	860	6	+	Arabidopsis thaliana	core promoter element around -30 of transcription start
DzCYP72A14	TATA-box	ATATAT	861	6	+	Brassica napus	core promoter element around -30 of transcription start
DzCYP72A14	TATA-box	TATA	862	4	+	Arabidopsis thaliana	core promoter element around -30 of transcription start
DzCYP72A14	TATA-box	TATAAAA	883	7	-	Pisum sativum	core promoter element around -30 of transcription start
DzCYP72A14	TATA-box	TATAAA	884	6	-	Helianthus annuus	core promoter element around -30 of transcription start
DzCYP72A14	TATA-box	TATAA	885	5	-	Arabidopsis thaliana	core promoter element around -30 of transcription start
DzCYP72A14	TATA-box	TATA	886	4	+	Arabidopsis thaliana	core promoter element around -30 of transcription start
DzCYP72A14	TATA-box	TATA	1202	4	-	Arabidopsis thaliana	core promoter element around -30 of transcription start
DzCYP72A14	TATA-box	ATATAT	1242	6	-	Brassica napus	core promoter element around -30 of transcription start
DzCYP72A14	TATA-box	TATA	1243	4	-	Arabidopsis thaliana	core promoter element around -30 of transcription start
DzCYP72A14	TATA-box	TATA	1343	4	-	Arabidopsis thaliana	core promoter element around -30 of transcription start
DzCYP72A14	TATA-box	TATACA	1538	6	-	Helianthus annuus	core promoter element around -30 of transcription start
DzCYP72A14	TATA-box	TATA	1540	4	-	Arabidopsis thaliana	core promoter element around -30 of transcription start
DzCYP72A14	TATA-box	ATATAT	1577	6	-	Brassica napus	core promoter element around -30 of transcription start
DzCYP72A14	TATA-box	TATATA	1578	6	-	Arabidopsis thaliana	core promoter element around -30 of transcription start
DzCYP72A14	TATA-box	ATATAT	1579	6	-	Brassica napus	core promoter element around -30 of transcription start
DzCYP72A14	TATA-box	TATATA	1580	6	-	Arabidopsis thaliana	core promoter element around -30 of transcription start
DzCYP72A14	TATA-box	ATATAT	1581	6	-	Brassica napus	core promoter element around -30 of transcription start
DzCYP72A14	TATA-box	TATA	1582	4	-	Arabidopsis thaliana	core promoter element around -30 of transcription start
DzCYP72A14	TATA-box	TATA	1643	4	-	Arabidopsis thaliana	core promoter element around -30 of transcription start
DzCYP72A14	TATA-box	ccTATAAAaa	1653	9	+	Arabidopsis thaliana	core promoter element around -30 of transcription start
DzCYP72A14	TATA-box	taTATAAAtc	1756	9	-	Arabidopsis thaliana	core promoter element around -30 of transcription start
DzCYP72A14	TATA-box	ATATAT	1757	6	-	Brassica napus	core promoter element around -30 of transcription start
DzCYP72A14	TATA-box	TATATA	1758	6	-	Arabidopsis thaliana	core promoter element around -30 of transcription start
DzCYP72A14	TATA-box	ATATAT	1759	6	-	Brassica napus	core promoter element around -30 of transcription start
DzCYP72A14	TATA-box	TATATA	1760	6	-	Arabidopsis thaliana	core promoter element around -30 of transcription start
DzCYP72A14	TATA-box	ATATAT	1761	6	-	Brassica napus	core promoter element around -30 of transcription start
DzCYP72A14	TATA-box	TATATA	1762	6	-	Arabidopsis thaliana	core promoter element around -30 of transcription start
DzCYP72A14	TATA-box	ATATAT	1763	6	-	Brassica napus	core promoter element around -30 of transcription start
DzCYP72A14	TATA-box	TATA	1764	4	-	Arabidopsis thaliana	core promoter element around -30 of transcription start
DzCYP72A14	TATA-box	TATATA	1785	6	-	Arabidopsis thaliana	core promoter element around -30 of transcription start
DzCYP72A14	TATA-box	ATATAT	1786	6	-	Brassica napus	core promoter element around -30 of transcription start
DzCYP72A14	TATA-box	TATA	1787	4	-	Arabidopsis thaliana	core promoter element around -30 of transcription start
DzCYP72A14	TATA-box	TACATAAA	1809	8	+	Oryza sativa	core promoter element around -30 of transcription start
DzCYP72A14	TATA-box	TATTTAAA	1873	8	+	Arabidopsis thaliana	core promoter element around -30 of transcription start
DzCYP72A14	TATA-box	TATTTAAA	1875	8	-	Arabidopsis thaliana	core promoter element around -30 of transcription start
DzCYP72A14	TATA-box	TATATA	1927	6	-	Arabidopsis thaliana	core promoter element around -30 of transcription start
DzCYP72A14	TATA-box	ATATAT	1928	6	-	Brassica napus	core promoter element around -30 of transcription start
DzCYP72A14	TATA-box	TATA	1929	4	-	Arabidopsis thaliana	core promoter element around -30 of transcription start
DzCYP72A14	ARE	AAACCA	959	6	-	Zea mays	cis-acting regulatory element essential for the anaerobic induction
DzCYP72A14	ARE	AAACCA	1043	6	+	Zea mays	cis-acting regulatory element essential for the anaerobic induction
DzCYP72A14	ARE	AAACCA	1660	6	+	Zea mays	cis-acting regulatory element essential for the anaerobic induction
DzCYP72A14	Sp1	GGGCGG	1414	6	+	Oryza sativa	light responsive element
DzCYP72A14	Sp1	GGGCGG	1448	6	+	Oryza sativa	light responsive element
DzCYP72A14	TATA	TATAAAAT	330	8	+	Arabidopsis thaliana
DzCYP72A14	Unnamed__2	AACCTAACCT	81	9	-	Petroselinum hortense
DzCYP72A14	STRE	AGGGG	4	5	-	Arabidopsis thaliana
DzCYP72A14	STRE	AGGGG	1555	5	-	Arabidopsis thaliana
DzCYP72A14	MRE	AACCTAA	84	7	-	Petroselinum crispum	MYB binding site involved in light responsiveness
DzCYP72A14	TCT-motif	TCTTAC	278	6	+	Arabidopsis thaliana	part of a light responsive element
DzCYP72A14	Pc-CMA2c	GCCCACGCA	1370	9	+	Pisum sativum	part of a light responsive element
DzCYP72A14	AT~TATA-box	TATATA	210	6	+	Arabidopsis thaliana
DzCYP72A14	AT~TATA-box	TATATA	212	6	+	Arabidopsis thaliana
DzCYP72A14	AT~TATA-box	TATATA	214	6	+	Arabidopsis thaliana
DzCYP72A14	AT~TATA-box	TATATA	216	6	+	Arabidopsis thaliana
DzCYP72A14	AT~TATA-box	TATATA	218	6	+	Arabidopsis thaliana
DzCYP72A14	AT~TATA-box	TATATA	220	6	+	Arabidopsis thaliana
DzCYP72A14	AT~TATA-box	TATATA	222	6	+	Arabidopsis thaliana
DzCYP72A14	AT~TATA-box	TATATA	224	6	+	Arabidopsis thaliana
DzCYP72A14	AT~TATA-box	TATATA	226	6	+	Arabidopsis thaliana
DzCYP72A14	AT~TATA-box	TATATA	228	6	+	Arabidopsis thaliana
DzCYP72A14	AT~TATA-box	TATATA	230	6	+	Arabidopsis thaliana
DzCYP72A14	AT~TATA-box	TATATA	232	6	+	Arabidopsis thaliana
DzCYP72A14	AT~TATA-box	TATATA	234	6	+	Arabidopsis thaliana
DzCYP72A14	AT~TATA-box	TATATA	236	6	+	Arabidopsis thaliana
DzCYP72A14	AT~TATA-box	TATATA	238	6	+	Arabidopsis thaliana
DzCYP72A14	AT~TATA-box	TATATA	240	6	+	Arabidopsis thaliana
DzCYP72A14	AT~TATA-box	TATATA	242	6	+	Arabidopsis thaliana
DzCYP72A14	AT~TATA-box	TATATA	244	6	+	Arabidopsis thaliana
DzCYP72A14	AT~TATA-box	TATATA	246	6	+	Arabidopsis thaliana
DzCYP72A14	AT~TATA-box	TATATA	248	6	+	Arabidopsis thaliana
DzCYP72A14	AT~TATA-box	TATATA	250	6	+	Arabidopsis thaliana
DzCYP72A14	AT~TATA-box	TATATA	252	6	+	Arabidopsis thaliana
DzCYP72A14	AT~TATA-box	TATATA	254	6	+	Arabidopsis thaliana
DzCYP72A14	AT~TATA-box	TATATA	256	6	+	Arabidopsis thaliana
DzCYP72A14	AT~TATA-box	TATATA	258	6	+	Arabidopsis thaliana
DzCYP72A14	AT~TATA-box	TATATA	337	6	+	Arabidopsis thaliana
DzCYP72A14	AT~TATA-box	TATATA	339	6	+	Arabidopsis thaliana
DzCYP72A14	AT~TATA-box	TATATA	420	6	+	Arabidopsis thaliana
DzCYP72A14	AT~TATA-box	TATATA	858	6	+	Arabidopsis thaliana
DzCYP72A14	AT~TATA-box	TATATA	860	6	+	Arabidopsis thaliana
DzCYP72A14	AT~TATA-box	TATATA	1578	6	-	Arabidopsis thaliana
DzCYP72A14	AT~TATA-box	TATATA	1580	6	-	Arabidopsis thaliana
DzCYP72A14	AT~TATA-box	TATATA	1758	6	-	Arabidopsis thaliana
DzCYP72A14	AT~TATA-box	TATATA	1760	6	-	Arabidopsis thaliana
DzCYP72A14	AT~TATA-box	TATATA	1762	6	-	Arabidopsis thaliana
DzCYP72A14	AT~TATA-box	TATATA	1785	6	-	Arabidopsis thaliana
DzCYP72A14	AT~TATA-box	TATATA	1927	6	-	Arabidopsis thaliana
DzCYP72A15	TCT-motif	TCTTAC	302	6	-	Arabidopsis thaliana	part of a light responsive element
DzCYP72A15	STRE	AGGGG	1072	5	+	Arabidopsis thaliana
DzCYP72A15	STRE	AGGGG	1466	5	+	Arabidopsis thaliana
DzCYP72A15	STRE	AGGGG	1759	5	-	Arabidopsis thaliana
DzCYP72A15	MYB recognition site	CCGTTG	1481	6	-	Arabidopsis thaliana
DzCYP72A15	ABRE	ACGTG	1102	5	-	Arabidopsis thaliana	cis-acting element involved in the abscisic acid responsiveness
DzCYP72A15	G-box	GCCACGTGGA	1100	9	-	Arabidopsis thaliana	cis-acting regulatory element involved in light responsiveness
DzCYP72A15	G-box	CACGTC	1102	6	+	Zea mays	cis-acting regulatory element involved in light responsiveness
DzCYP72A15	GT1-motif	GGTTAA	229	6	+	Arabidopsis thaliana	light responsive element
DzCYP72A15	GT1-motif	GGTTAA	284	6	+	Arabidopsis thaliana	light responsive element
DzCYP72A15	AT~TATA-box	TATATA	1566	6	-	Arabidopsis thaliana
DzCYP72A15	AT~TATA-box	TATATA	1568	6	-	Arabidopsis thaliana
DzCYP72A15	ARE	AAACCA	1684	6	-	Zea mays	cis-acting regulatory element essential for the anaerobic induction
DzCYP72A15	ARE	AAACCA	1694	6	+	Zea mays	cis-acting regulatory element essential for the anaerobic induction
DzCYP72A15	Unnamed__1	CGTGG	1101	5	-	Zea mays
DzCYP72A15	TATA-box	TATAAAA	98	7	-	Pisum sativum	core promoter element around -30 of transcription start
DzCYP72A15	TATA-box	TATAAA	99	6	-	Helianthus annuus	core promoter element around -30 of transcription start
DzCYP72A15	TATA-box	TATAA	100	5	-	Arabidopsis thaliana	core promoter element around -30 of transcription start
DzCYP72A15	TATA-box	TATA	101	4	+	Arabidopsis thaliana	core promoter element around -30 of transcription start
DzCYP72A15	TATA-box	ATTATA	342	6	+	Brassica napus	core promoter element around -30 of transcription start
DzCYP72A15	TATA-box	TATAA	343	5	-	Arabidopsis thaliana	core promoter element around -30 of transcription start
DzCYP72A15	TATA-box	TATA	344	4	+	Arabidopsis thaliana	core promoter element around -30 of transcription start
DzCYP72A15	TATA-box	TATA	453	4	+	Arabidopsis thaliana	core promoter element around -30 of transcription start
DzCYP72A15	TATA-box	TATTTAAA	460	8	+	Arabidopsis thaliana	core promoter element around -30 of transcription start
DzCYP72A15	TATA-box	TATA	558	4	+	Arabidopsis thaliana	core promoter element around -30 of transcription start
DzCYP72A15	TATA-box	TATAAAA	646	7	-	Pisum sativum	core promoter element around -30 of transcription start
DzCYP72A15	TATA-box	TATAAA	647	6	-	Helianthus annuus	core promoter element around -30 of transcription start
DzCYP72A15	TATA-box	TATAA	648	5	-	Arabidopsis thaliana	core promoter element around -30 of transcription start
DzCYP72A15	TATA-box	TATA	649	4	+	Arabidopsis thaliana	core promoter element around -30 of transcription start
DzCYP72A15	TATA-box	TATACA	1202	6	-	Helianthus annuus	core promoter element around -30 of transcription start
DzCYP72A15	TATA-box	TATA	1204	4	-	Arabidopsis thaliana	core promoter element around -30 of transcription start
DzCYP72A15	TATA-box	TACAAAA	1541	7	-	Oryza sativa	core promoter element around -30 of transcription start
DzCYP72A15	TATA-box	ATTATA	1564	6	+	Brassica napus	core promoter element around -30 of transcription start
DzCYP72A15	TATA-box	TATATAA	1565	7	-	Arabidopsis thaliana	core promoter element around -30 of transcription start
DzCYP72A15	TATA-box	TATATA	1566	6	-	Arabidopsis thaliana	core promoter element around -30 of transcription start
DzCYP72A15	TATA-box	ATATAT	1567	6	-	Brassica napus	core promoter element around -30 of transcription start
DzCYP72A15	TATA-box	TATATA	1568	6	-	Arabidopsis thaliana	core promoter element around -30 of transcription start
DzCYP72A15	TATA-box	ATATAA	1569	6	+	Brassica oleracea	core promoter element around -30 of transcription start
DzCYP72A15	TATA-box	TATA	1570	4	-	Arabidopsis thaliana	core promoter element around -30 of transcription start
DzCYP72A15	TATA-box	TATA	1700	4	-	Arabidopsis thaliana	core promoter element around -30 of transcription start
DzCYP72A15	TATA-box	TATTTAAA	1800	8	-	Arabidopsis thaliana	core promoter element around -30 of transcription start
DzCYP72A15	TATA-box	ATTATA	1893	6	+	Brassica napus	core promoter element around -30 of transcription start
DzCYP72A15	TATA-box	TATAA	1894	5	-	Arabidopsis thaliana	core promoter element around -30 of transcription start
DzCYP72A15	TATA-box	TATA	1895	4	-	Arabidopsis thaliana	core promoter element around -30 of transcription start
DzCYP72A15	TATA-box	TATA	1940	4	-	Arabidopsis thaliana	core promoter element around -30 of transcription start
DzCYP72A15	TATA-box	ATATAT	1946	6	-	Brassica napus	core promoter element around -30 of transcription start
DzCYP72A15	TATA-box	TATA	1947	4	-	Arabidopsis thaliana	core promoter element around -30 of transcription start
DzCYP72A15	as-1	TGACG	1496	5	-	Arabidopsis thaliana
DzCYP72A15	TATA	TATAAAAT	645	8	-	Arabidopsis thaliana
DzCYP72A15	Myb	CAACTG	591	6	+	Arabidopsis thaliana
DzCYP72A15	Myb	CAACTG	1834	6	+	Arabidopsis thaliana
DzCYP72A15	TGACG-motif	TGACG	1496	5	-	Hordeum vulgare	cis-acting regulatory element involved in the MeJA-responsiveness
DzCYP72A15	MYB-like sequence	TAACCA	1734	6	-	Arabidopsis thaliana
DzCYP72A15	CAAT-box	CAAT	37	4	-	Nicotiana glutinosa
DzCYP72A15	CAAT-box	CAAAT	153	5	-	Pisum sativum	common cis-acting element in promoter and enhancer regions
DzCYP72A15	CAAT-box	CAAAT	176	5	-	Pisum sativum	common cis-acting element in promoter and enhancer regions
DzCYP72A15	CAAT-box	CCAAT	256	5	-	Arabidopsis thaliana	common cis-acting element in promoter and enhancer regions
DzCYP72A15	CAAT-box	CAAAT	336	5	+	Pisum sativum	common cis-acting element in promoter and enhancer regions
DzCYP72A15	CAAT-box	CAAAT	363	5	-	Pisum sativum	common cis-acting element in promoter and enhancer regions
DzCYP72A15	CAAT-box	CCAAT	409	5	+	Arabidopsis thaliana	common cis-acting element in promoter and enhancer regions
DzCYP72A15	CAAT-box	CAAT	410	4	+	Nicotiana glutinosa
DzCYP72A15	CAAT-box	CAAT	641	4	+	Nicotiana glutinosa
DzCYP72A15	CAAT-box	CAAAT	709	5	+	Pisum sativum	common cis-acting element in promoter and enhancer regions
DzCYP72A15	CAAT-box	CAAAT	712	5	-	Pisum sativum	common cis-acting element in promoter and enhancer regions
DzCYP72A15	CAAT-box	CAAAT	743	5	+	Pisum sativum	common cis-acting element in promoter and enhancer regions
DzCYP72A15	CAAT-box	CAAAT	774	5	+	Pisum sativum	common cis-acting element in promoter and enhancer regions
DzCYP72A15	CAAT-box	CAAT	813	4	-	Nicotiana glutinosa
DzCYP72A15	CAAT-box	CAAT	847	4	-	Nicotiana glutinosa
DzCYP72A15	CAAT-box	CAAAT	867	5	-	Pisum sativum	common cis-acting element in promoter and enhancer regions
DzCYP72A15	CAAT-box	CAAAT	886	5	-	Pisum sativum	common cis-acting element in promoter and enhancer regions
DzCYP72A15	CAAT-box	CAAT	1036	4	+	Nicotiana glutinosa
DzCYP72A15	CAAT-box	CAAT	1122	4	+	Nicotiana glutinosa
DzCYP72A15	CAAT-box	CCAAT	1124	5	-	Arabidopsis thaliana	common cis-acting element in promoter and enhancer regions
DzCYP72A15	CAAT-box	CAAT	1189	4	+	Nicotiana glutinosa
DzCYP72A15	CAAT-box	CAAAT	1191	5	-	Pisum sativum	common cis-acting element in promoter and enhancer regions
DzCYP72A15	CAAT-box	CAAT	1200	4	-	Nicotiana glutinosa
DzCYP72A15	CAAT-box	CAAT	1226	4	+	Nicotiana glutinosa
DzCYP72A15	CAAT-box	CAAT	1272	4	+	Nicotiana glutinosa
DzCYP72A15	CAAT-box	CAAAT	1298	5	+	Pisum sativum	common cis-acting element in promoter and enhancer regions
DzCYP72A15	CAAT-box	CAAT	1303	4	+	Nicotiana glutinosa
DzCYP72A15	CAAT-box	CAAT	1326	4	-	Nicotiana glutinosa
DzCYP72A15	CAAT-box	CAAT	1349	4	-	Nicotiana glutinosa
DzCYP72A15	CAAT-box	CAAAT	1360	5	+	Pisum sativum	common cis-acting element in promoter and enhancer regions
DzCYP72A15	CAAT-box	CAAAT	1431	5	+	Pisum sativum	common cis-acting element in promoter and enhancer regions
DzCYP72A15	CAAT-box	CAAAT	1434	5	-	Pisum sativum	common cis-acting element in promoter and enhancer regions
DzCYP72A15	CAAT-box	CAAT	1441	4	-	Nicotiana glutinosa
DzCYP72A15	CAAT-box	CAAT	1536	4	+	Nicotiana glutinosa
DzCYP72A15	CAAT-box	CAAT	1627	4	-	Nicotiana glutinosa
DzCYP72A15	CAAT-box	CAAAT	1649	5	+	Pisum sativum	common cis-acting element in promoter and enhancer regions
DzCYP72A15	CAAT-box	CAAAT	1652	5	-	Pisum sativum	common cis-acting element in promoter and enhancer regions
DzCYP72A15	CAAT-box	CAAT	1659	4	-	Nicotiana glutinosa
DzCYP72A15	CAAT-box	CAAT	1680	4	-	Nicotiana glutinosa
DzCYP72A15	CAAT-box	CAAT	1777	4	-	Nicotiana glutinosa
DzCYP72A15	CAAT-box	CAAT	1856	4	+	Nicotiana glutinosa
DzCYP72A15	CAAT-box	CAAT	1860	4	+	Nicotiana glutinosa
DzCYP72A15	CAAT-box	CAAT	1886	4	+	Nicotiana glutinosa
DzCYP72A15	CAAT-box	CAAT	1898	4	-	Nicotiana glutinosa
DzCYP72A15	CAAT-box	CAAT	1924	4	-	Nicotiana glutinosa
DzCYP72A15	RY-element	CATGCATG	1001	8	-	Helianthus annuus	cis-acting regulatory element involved in seed-specific regulation
DzCYP72A15	I-box	AAGATAAGGCT	664	11	-	Gossypium hirsutum	part of a light responsive element
DzCYP72A15	I-box	AGATAAGG	666	8	-	Triticum aestivum	part of a light responsive element
DzCYP72A15	I-box	TGATAATGT	1872	9	-	Solanum tuberosum	part of a light responsive element
DzCYP72A15	AE-box	AGAAACAA	1531	8	+	Arabidopsis thaliana	part of a module for light response
DzCYP72A15	MYB	TAACCA	1734	6	-	Arabidopsis thaliana
DzCYP72A15	TCA-element	TCAGAAGAGG	422	9	+	Brassica oleracea	cis-acting element involved in salicylic acid responsiveness
DzCYP72A15	TCA-element	TCAGAAGAGG	697	10	-	Brassica oleracea	cis-acting element involved in salicylic acid responsiveness
DzCYP72A15	TATC-box	TATCCCA	405	7	+	Oryza sativa	cis-acting element involved in gibberellin-responsiveness
DzCYP72A15	ERE	ATTTTAAA	1798	8	+	Nicotiana glutinos
DzCYP72A15	MBS	CAACTG	591	6	+	Arabidopsis thaliana	MYB binding site involved in drought-inducibility
DzCYP72A15	MBS	CAACTG	1834	6	+	Arabidopsis thaliana	MYB binding site involved in drought-inducibility
DzCYP72A15	P-box	CCTTTTG	129	7	+	Oryza sativa	gibberellin-responsive element
DzCYP72A15		motif_sequence	92	4	+	organism	short_function
DzCYP72A15		motif_sequence	194	4	+	organism	short_function
DzCYP72A15		motif_sequence	242	4	+	organism	short_function
DzCYP72A15		motif_sequence	548	4	-	organism	short_function
DzCYP72A15		motif_sequence	586	4	+	organism	short_function
DzCYP72A15		motif_sequence	698	4	+	organism	short_function
DzCYP72A15		motif_sequence	746	4	+	organism	short_function
DzCYP72A15		motif_sequence	794	4	-	organism	short_function
DzCYP72A15		motif_sequence	1127	4	-	organism	short_function
DzCYP72A15		motif_sequence	1143	4	-	organism	short_function
DzCYP72A15		motif_sequence	1417	4	-	organism	short_function
DzCYP72A15		motif_sequence	1554	4	-	organism	short_function
DzCYP72A15		motif_sequence	1607	4	+	organism	short_function
DzCYP72A15		motif_sequence	1609	4	-	organism	short_function
DzCYP72A15		motif_sequence	1827	4	-	organism	short_function
DzCYP72A15	CGTCA-motif	CGTCA	1496	5	+	Hordeum vulgare	cis-acting regulatory element involved in the MeJA-responsiveness
DzCYP72A15	AuxRR-core	GGTCCAT	1929	7	+	Nicotiana tabacum	cis-acting regulatory element involved in auxin responsiveness
DzCYP72A15	Unnamed__4	CTCC	82	4	+	Petroselinum hortense
DzCYP72A15	Unnamed__4	CTCC	127	4	+	Petroselinum hortense
DzCYP72A15	Unnamed__4	CTCC	237	4	-	Petroselinum hortense
DzCYP72A15	Unnamed__4	CTCC	954	4	-	Petroselinum hortense
DzCYP72A15	Unnamed__4	CTCC	962	4	+	Petroselinum hortense
DzCYP72A15	Unnamed__4	CTCC	1127	4	-	Petroselinum hortense
DzCYP72A15	Unnamed__4	CTCC	1168	4	-	Petroselinum hortense
DzCYP72A15	Unnamed__4	CTCC	1278	4	+	Petroselinum hortense
DzCYP72A15	Unnamed__4	CTCC	1469	4	-	Petroselinum hortense
DzCYP72A15	Unnamed__4	CTCC	1619	4	-	Petroselinum hortense
DzCYP72A15	W box	TTGACC	250	6	+	Arabidopsis thaliana
DzCYP72A15	W box	TTGACC	420	6	-	Arabidopsis thaliana
DzCYP72A15	W box	TTGACC	1442	6	+	Arabidopsis thaliana
DzCYP72A15	CTAG-motif	ACTAGCAGAA	1525	9	+	Avena sativa
DzCYP72A15	MYC	CATTTG	743	6	-	Arabidopsis thaliana
DzCYP72A15	MYC	CATTTG	885	6	+	Arabidopsis thaliana
DzCYP72A15	MYC	CATGTG	933	6	+	Arabidopsis thaliana
DzCYP72A15	MYC	CATGTG	985	6	-	Arabidopsis thaliana
DzCYP72A15	MYC	CAATTG	1122	6	-	Arabidopsis thaliana
DzCYP72A15	MYC	CATGTG	1499	6	-	Arabidopsis thaliana
DzCYP72A15	MYC	CATGTG	1933	6	+	Arabidopsis thaliana
DzCYP72A15	CCAAT-box	CAACGG	1481	6	+	Hordeum vulgare	MYBHv1 binding site
DzCYP72A16	CAAT-box	CCAAT	24	5	-	Arabidopsis thaliana	common cis-acting element in promoter and enhancer regions
DzCYP72A16	CAAT-box	CAAT	90	4	-	Nicotiana glutinosa
DzCYP72A16	CAAT-box	CAAT	160	4	+	Nicotiana glutinosa
DzCYP72A16	CAAT-box	CAAAT	166	5	-	Pisum sativum	common cis-acting element in promoter and enhancer regions
DzCYP72A16	CAAT-box	CAAT	283	4	+	Nicotiana glutinosa
DzCYP72A16	CAAT-box	CAAT	333	4	-	Nicotiana glutinosa
DzCYP72A16	CAAT-box	CAAT	376	4	-	Nicotiana glutinosa
DzCYP72A16	CAAT-box	CAAT	404	4	-	Nicotiana glutinosa
DzCYP72A16	CAAT-box	CAAAT	414	5	-	Pisum sativum	common cis-acting element in promoter and enhancer regions
DzCYP72A16	CAAT-box	CAAT	432	4	+	Nicotiana glutinosa
DzCYP72A16	CAAT-box	CAAT	465	4	+	Nicotiana glutinosa
DzCYP72A16	CAAT-box	CAAT	509	4	+	Nicotiana glutinosa
DzCYP72A16	CAAT-box	CAAT	600	4	+	Nicotiana glutinosa
DzCYP72A16	CAAT-box	CAAT	738	4	+	Nicotiana glutinosa
DzCYP72A16	CAAT-box	CCAAT	745	5	+	Arabidopsis thaliana	common cis-acting element in promoter and enhancer regions
DzCYP72A16	CAAT-box	CAAT	746	4	+	Nicotiana glutinosa
DzCYP72A16	CAAT-box	CCAAT	813	5	+	Arabidopsis thaliana	common cis-acting element in promoter and enhancer regions
DzCYP72A16	CAAT-box	CAAT	814	4	+	Nicotiana glutinosa
DzCYP72A16	CAAT-box	CAAT	948	4	+	Nicotiana glutinosa
DzCYP72A16	CAAT-box	CAAT	1136	4	-	Nicotiana glutinosa
DzCYP72A16	CAAT-box	CAAT	1163	4	+	Nicotiana glutinosa
DzCYP72A16	CAAT-box	CAAT	1186	4	+	Nicotiana glutinosa
DzCYP72A16	CAAT-box	CAAAT	1232	5	-	Pisum sativum	common cis-acting element in promoter and enhancer regions
DzCYP72A16	CAAT-box	CAAT	1250	4	-	Nicotiana glutinosa
DzCYP72A16	CAAT-box	CAAAT	1254	5	+	Pisum sativum	common cis-acting element in promoter and enhancer regions
DzCYP72A16	CAAT-box	CAAAT	1345	5	-	Pisum sativum	common cis-acting element in promoter and enhancer regions
DzCYP72A16	CAAT-box	CAAAT	1559	5	+	Pisum sativum	common cis-acting element in promoter and enhancer regions
DzCYP72A16	CAAT-box	CAAT	1652	4	+	Nicotiana glutinosa
DzCYP72A16	CAAT-box	CAAT	1694	4	-	Nicotiana glutinosa
DzCYP72A16	CAAT-box	CCAAT	1758	5	+	Arabidopsis thaliana	common cis-acting element in promoter and enhancer regions
DzCYP72A16	CAAT-box	CAAT	1759	4	+	Nicotiana glutinosa
DzCYP72A16	CAAT-box	CAAT	1788	4	+	Nicotiana glutinosa
DzCYP72A16	CAAT-box	CAAAT	1795	5	+	Pisum sativum	common cis-acting element in promoter and enhancer regions
DzCYP72A16	CAAT-box	CAAT	1800	4	+	Nicotiana glutinosa
DzCYP72A16	CAAT-box	CAAAT	1952	5	-	Pisum sativum	common cis-acting element in promoter and enhancer regions
DzCYP72A16	CAAT-box	CAAT	1976	4	+	Nicotiana glutinosa
DzCYP72A16	I-box	cCATATCCAAT	425	10	+	Flaveria trinervia	part of a light responsive element
DzCYP72A16	O2-site	GATGATGTGG	1317	9	-	Zea mays	cis-acting regulatory element involved in zein metabolism regulation
DzCYP72A16	O2-site	GATGA(C/T)(A/G)TG(A/G)	1967	8.5	-	Zea mays	cis-acting regulatory element involved in zein metabolism regulation
DzCYP72A16	MYB	CAACCA	207	6	-	Arabidopsis thaliana
DzCYP72A16	MYB	TAACCA	742	6	+	Arabidopsis thaliana
DzCYP72A16	MYB	CAACAG	1019	6	-	Arabidopsis thaliana
DzCYP72A16	MYB	CAACAG	1059	6	-	Arabidopsis thaliana
DzCYP72A16	MYB	CAACAG	1092	6	+	Arabidopsis thaliana
DzCYP72A16	MYB	CAACCA	1300	6	-	Arabidopsis thaliana
DzCYP72A16	TCA-element	CCATCTTTTT	1591	9	+	Nicotiana tabacum	cis-acting element involved in salicylic acid responsiveness
DzCYP72A16	LTR	CCGAAA	870	6	-	Hordeum vulgare	cis-acting element involved in low-temperature responsiveness
DzCYP72A16	CAT-box	GCCACT	471	6	+	Arabidopsis thaliana	cis-acting regulatory element related to meristem expression
DzCYP72A16	CAT-box	GCCACT	778	6	-	Arabidopsis thaliana	cis-acting regulatory element related to meristem expression
DzCYP72A16	AAGAA-motif	GAAAGAA	1454	7	+	Avena sativa
DzCYP72A16	AAGAA-motif	GAAAGAA	1469	7	-	Avena sativa
DzCYP72A16	AAGAA-motif	GAAAGAA	1837	7	+	Avena sativa
DzCYP72A16	Box 4	ATTAAT	1156	6	-	Petroselinum crispum	part of a conserved DNA module involved in light responsiveness
DzCYP72A16	Box 4	ATTAAT	1514	6	-	Petroselinum crispum	part of a conserved DNA module involved in light responsiveness
DzCYP72A16	MYB-like sequence	TAACCA	742	6	+	Arabidopsis thaliana
DzCYP72A16	Myb-binding site	CAACAG	1019	6	-	Nicotiana tabacum
DzCYP72A16	Myb-binding site	CAACAG	1059	6	-	Nicotiana tabacum
DzCYP72A16	Myb-binding site	CAACAG	1092	6	+	Nicotiana tabacum
DzCYP72A16	GARE-motif	TCTGTTG	1018	7	+	Brassica oleracea	gibberellin-responsive element
DzCYP72A16	TCCC-motif	TCTCCCT	494	7	+	Spinacia oleracea	part of a light responsive element
DzCYP72A16	WRE3	CCACCT	614	6	-	Pisum sativum
DzCYP72A16	MYC	CATGTG	80	6	+	Arabidopsis thaliana
DzCYP72A16	MYC	CATTTG	165	6	+	Arabidopsis thaliana
DzCYP72A16	MYC	CATGTG	1179	6	+	Arabidopsis thaliana
DzCYP72A16	MYC	CATTTG	1231	6	+	Arabidopsis thaliana
DzCYP72A16	MYC	CATGTG	1261	6	+	Arabidopsis thaliana
DzCYP72A16	MYC	CATTTG	1344	6	+	Arabidopsis thaliana
DzCYP72A16	MYC	CATGTG	1645	6	+	Arabidopsis thaliana
DzCYP72A16	Unnamed__4	CTCC	495	4	+	Petroselinum hortense
DzCYP72A16	Unnamed__4	CTCC	582	4	+	Petroselinum hortense
DzCYP72A16	Unnamed__4	CTCC	731	4	-	Petroselinum hortense
DzCYP72A16	Unnamed__4	CTCC	760	4	+	Petroselinum hortense
DzCYP72A16	Unnamed__4	CTCC	888	4	+	Petroselinum hortense
DzCYP72A16	Unnamed__4	CTCC	965	4	-	Petroselinum hortense
DzCYP72A16	Unnamed__4	CTCC	1315	4	+	Petroselinum hortense
DzCYP72A16	Unnamed__4	CTCC	1333	4	+	Petroselinum hortense
DzCYP72A16	Unnamed__4	CTCC	1336	4	+	Petroselinum hortense
DzCYP72A16	Unnamed__4	CTCC	1381	4	+	Petroselinum hortense
DzCYP72A16	Unnamed__4	CTCC	1528	4	+	Petroselinum hortense
DzCYP72A16	Unnamed__4	CTCC	1586	4	+	Petroselinum hortense
DzCYP72A16	Unnamed__4	CTCC	1589	4	+	Petroselinum hortense
DzCYP72A16	Unnamed__4	CTCC	1781	4	+	Petroselinum hortense
DzCYP72A16	ERE	ATTTTAAA	1716	8	+	Nicotiana glutinos
DzCYP72A16	ERE	ATTTTAAA	1718	8	-	Nicotiana glutinos
DzCYP72A16	P-box	CCTTTTG	312	7	+	Oryza sativa	gibberellin-responsive element
DzCYP72A16		motif_sequence	28	4	-	organism	short_function
DzCYP72A16		motif_sequence	272	4	+	organism	short_function
DzCYP72A16		motif_sequence	324	4	+	organism	short_function
DzCYP72A16		motif_sequence	394	4	-	organism	short_function
DzCYP72A16		motif_sequence	580	4	+	organism	short_function
DzCYP72A16		motif_sequence	676	4	-	organism	short_function
DzCYP72A16		motif_sequence	713	4	+	organism	short_function
DzCYP72A16		motif_sequence	731	4	-	organism	short_function
DzCYP72A16		motif_sequence	766	4	+	organism	short_function
DzCYP72A16		motif_sequence	875	4	-	organism	short_function
DzCYP72A16		motif_sequence	883	4	+	organism	short_function
DzCYP72A16		motif_sequence	923	4	+	organism	short_function
DzCYP72A16		motif_sequence	988	4	-	organism	short_function
DzCYP72A16		motif_sequence	1032	4	+	organism	short_function
DzCYP72A16		motif_sequence	1045	4	+	organism	short_function
DzCYP72A16		motif_sequence	1246	4	-	organism	short_function
DzCYP72A16		motif_sequence	1313	4	+	organism	short_function
DzCYP72A16		motif_sequence	1331	4	+	organism	short_function
DzCYP72A16		motif_sequence	1432	4	+	organism	short_function
DzCYP72A16		motif_sequence	1526	4	+	organism	short_function
DzCYP72A16		motif_sequence	1547	4	-	organism	short_function
DzCYP72A16		motif_sequence	1898	4	-	organism	short_function
DzCYP72A16	GT1-motif	GGTTAAT	740	7	-	Avena sativa	light responsive element
DzCYP72A16	GT1-motif	GGTTAA	741	6	-	Arabidopsis thaliana	light responsive element
DzCYP72A16	G-box	CACGAC	1386	6	-	Zea mays	cis-acting regulatory element involved in light responsiveness
DzCYP72A16	AT~TATA-box	TATATA	1267	6	-	Arabidopsis thaliana
DzCYP72A16	ATC-motif	AGTAATCT	442	8	-	Spinacia oleracea	part of a conserved DNA module involved in light responsiveness
DzCYP72A16	WUN-motif	AAATTTCTT	1711	9	-	Nicotiana glutinosa
DzCYP72A16	TCT-motif	TCTTAC	1636	6	+	Arabidopsis thaliana	part of a light responsive element
DzCYP72A16	TCA	TCATCTTCAT	764	9	+	Pisum sativum
DzCYP72A16	TCA	TCATCTTCAT	1896	9	-	Pisum sativum
DzCYP72A16	TATA	TATAAAAT	235	8	-	Arabidopsis thaliana
DzCYP72A16	ARE	AAACCA	343	6	-	Zea mays	cis-acting regulatory element essential for the anaerobic induction
DzCYP72A16	ARE	AAACCA	417	6	-	Zea mays	cis-acting regulatory element essential for the anaerobic induction
DzCYP72A16	ARE	AAACCA	1209	6	+	Zea mays	cis-acting regulatory element essential for the anaerobic induction
DzCYP72A16	ARE	AAACCA	1852	6	+	Zea mays	cis-acting regulatory element essential for the anaerobic induction
DzCYP72A16	Unnamed__1	CGTGG	1388	5	+	Zea mays
DzCYP72A16	TATA-box	TATAAAA	236	7	-	Pisum sativum	core promoter element around -30 of transcription start
DzCYP72A16	TATA-box	TATAAA	237	6	-	Helianthus annuus	core promoter element around -30 of transcription start
DzCYP72A16	TATA-box	TATAA	238	5	-	Arabidopsis thaliana	core promoter element around -30 of transcription start
DzCYP72A16	TATA-box	TATA	239	4	+	Arabidopsis thaliana	core promoter element around -30 of transcription start
DzCYP72A16	TATA-box	TACAAAA	476	7	-	Oryza sativa	core promoter element around -30 of transcription start
DzCYP72A16	TATA-box	TACAAAA	570	7	-	Oryza sativa	core promoter element around -30 of transcription start
DzCYP72A16	TATA-box	TATA	611	4	+	Arabidopsis thaliana	core promoter element around -30 of transcription start
DzCYP72A16	TATA-box	TATACA	1265	6	-	Helianthus annuus	core promoter element around -30 of transcription start
DzCYP72A16	TATA-box	TATATA	1267	6	-	Arabidopsis thaliana	core promoter element around -30 of transcription start
DzCYP72A16	TATA-box	ATATAA	1268	6	+	Brassica oleracea	core promoter element around -30 of transcription start
DzCYP72A16	TATA-box	TATA	1269	4	-	Arabidopsis thaliana	core promoter element around -30 of transcription start
DzCYP72A16	TATA-box	ATATAT	1279	6	-	Brassica napus	core promoter element around -30 of transcription start
DzCYP72A16	TATA-box	TATA	1280	4	-	Arabidopsis thaliana	core promoter element around -30 of transcription start
DzCYP72A16	TATA-box	TATA	1536	4	-	Arabidopsis thaliana	core promoter element around -30 of transcription start
DzCYP72A16	TATA-box	TATAA	1684	5	-	Arabidopsis thaliana	core promoter element around -30 of transcription start
DzCYP72A16	TATA-box	TATA	1685	4	-	Arabidopsis thaliana	core promoter element around -30 of transcription start
DzCYP72A16	TATA-box	ATATAT	1690	6	-	Brassica napus	core promoter element around -30 of transcription start
DzCYP72A16	TATA-box	TATA	1691	4	-	Arabidopsis thaliana	core promoter element around -30 of transcription start
DzCYP72A16	TATA-box	ATTATA	1884	6	+	Brassica napus	core promoter element around -30 of transcription start
DzCYP72A16	TATA-box	TATAA	1885	5	-	Arabidopsis thaliana	core promoter element around -30 of transcription start
DzCYP72A16	TATA-box	TATA	1886	4	-	Arabidopsis thaliana	core promoter element around -30 of transcription start
DzCYP72A16	box S	AGCCACC	7	7	-	Arabidopsis thaliana
DzCYP72A17	Unnamed__6	taTAAATATct	1303	10	+	Zea mays
DzCYP72A17	Unnamed__6	taTAAATATct	1306	10	-	Zea mays
DzCYP72A17	MYC	CATTTG	1002	6	+	Arabidopsis thaliana
DzCYP72A17	MYC	CATTTG	1188	6	-	Arabidopsis thaliana
DzCYP72A17	MYC	CATTTG	1647	6	-	Arabidopsis thaliana
DzCYP72A17	MYC	CATGTG	1942	6	+	Arabidopsis thaliana
DzCYP72A17	Unnamed__4	CTCC	33	4	-	Petroselinum hortense
DzCYP72A17	Unnamed__4	CTCC	146	4	-	Petroselinum hortense
DzCYP72A17	Unnamed__4	CTCC	169	4	+	Petroselinum hortense
DzCYP72A17	Unnamed__4	CTCC	246	4	+	Petroselinum hortense
DzCYP72A17	Unnamed__4	CTCC	262	4	-	Petroselinum hortense
DzCYP72A17	Unnamed__4	CTCC	378	4	-	Petroselinum hortense
DzCYP72A17	Unnamed__4	CTCC	384	4	+	Petroselinum hortense
DzCYP72A17	Unnamed__4	CTCC	463	4	+	Petroselinum hortense
DzCYP72A17	Unnamed__4	CTCC	1622	4	+	Petroselinum hortense
DzCYP72A17	Unnamed__4	CTCC	1682	4	-	Petroselinum hortense
DzCYP72A17	Unnamed__4	CTCC	1843	4	-	Petroselinum hortense
DzCYP72A17	Unnamed__4	CTCC	1966	4	-	Petroselinum hortense
DzCYP72A17	CGTCA-motif	CGTCA	53	5	-	Hordeum vulgare	cis-acting regulatory element involved in the MeJA-responsiveness
DzCYP72A17	CGTCA-motif	CGTCA	416	5	-	Hordeum vulgare	cis-acting regulatory element involved in the MeJA-responsiveness
DzCYP72A17	TCCC-motif	TCTCCCT	1964	7	-	Spinacia oleracea	part of a light responsive element
DzCYP72A17	WRE3	CCACCT	142	6	-	Pisum sativum
DzCYP72A17	WRE3	CCACCT	405	6	-	Pisum sativum
DzCYP72A17	WRE3	CCACCT	776	6	+	Pisum sativum
DzCYP72A17	WRE3	CCACCT	1016	6	+	Pisum sativum
DzCYP72A17	Myc	TCTCTTA	1476	7	-	Arabidopsis thaliana
DzCYP72A17	MBS	CAACTG	229	6	-	Arabidopsis thaliana	MYB binding site involved in drought-inducibility
DzCYP72A17	MBS	CAACTG	1065	6	+	Arabidopsis thaliana	MYB binding site involved in drought-inducibility
DzCYP72A17		motif_sequence	11	4	+	organism	short_function
DzCYP72A17		motif_sequence	146	4	-	organism	short_function
DzCYP72A17		motif_sequence	461	4	+	organism	short_function
DzCYP72A17		motif_sequence	1068	4	+	organism	short_function
DzCYP72A17		motif_sequence	1617	4	+	organism	short_function
DzCYP72A17		motif_sequence	1740	4	+	organism	short_function
DzCYP72A17		motif_sequence	1778	4	+	organism	short_function
DzCYP72A17		motif_sequence	1908	4	-	organism	short_function
DzCYP72A17		motif_sequence	1966	4	-	organism	short_function
DzCYP72A17	Gap-box	CAAATGAA(A/G)A	1647	9	+	Arabidopsis thaliana	part of a light responsive element
DzCYP72A17	ERE	ATTTTAAA	627	8	+	Nicotiana glutinos
DzCYP72A17	ERE	ATTTTAAA	629	8	-	Nicotiana glutinos
DzCYP72A17	ERE	ATTTTAAA	738	8	-	Nicotiana glutinos
DzCYP72A17	ERE	ATTTTAAA	818	8	+	Nicotiana glutinos
DzCYP72A17	MYB	CAACCA	408	6	-	Arabidopsis thaliana
DzCYP72A17	MYB	TAACCA	1214	6	-	Arabidopsis thaliana
DzCYP72A17	MYB	CAACCA	1635	6	-	Arabidopsis thaliana
DzCYP72A17	MYB	TAACCA	1882	6	+	Arabidopsis thaliana
DzCYP72A17	TC-rich repeats	ATTCTCTAAC	1711	9	-	Nicotiana tabacum	cis-acting element involved in defense and stress responsiveness
DzCYP72A17	LTR	CCGAAA	258	6	-	Hordeum vulgare	cis-acting element involved in low-temperature responsiveness
DzCYP72A17	CAT-box	GCCACT	66	6	-	Arabidopsis thaliana	cis-acting regulatory element related to meristem expression
DzCYP72A17	CAAT-box	CCAAT	4	5	-	Arabidopsis thaliana	common cis-acting element in promoter and enhancer regions
DzCYP72A17	CAAT-box	CAAAT	60	5	+	Pisum sativum	common cis-acting element in promoter and enhancer regions
DzCYP72A17	CAAT-box	CAAT	158	4	+	Nicotiana glutinosa
DzCYP72A17	CAAT-box	CCAAT	316	5	+	Arabidopsis thaliana	common cis-acting element in promoter and enhancer regions
DzCYP72A17	CAAT-box	CAAT	317	4	+	Nicotiana glutinosa
DzCYP72A17	CAAT-box	CAAT	531	4	-	Nicotiana glutinosa
DzCYP72A17	CAAT-box	CAAAT	730	5	+	Pisum sativum	common cis-acting element in promoter and enhancer regions
DzCYP72A17	CAAT-box	CAAT	735	4	+	Nicotiana glutinosa
DzCYP72A17	CAAT-box	CAAT	864	4	-	Nicotiana glutinosa
DzCYP72A17	CAAT-box	CAAAT	940	5	+	Pisum sativum	common cis-acting element in promoter and enhancer regions
DzCYP72A17	CAAT-box	CAAAT	997	5	-	Pisum sativum	common cis-acting element in promoter and enhancer regions
DzCYP72A17	CAAT-box	CAAAT	1003	5	-	Pisum sativum	common cis-acting element in promoter and enhancer regions
DzCYP72A17	CAAT-box	CCAAT	1100	5	-	Arabidopsis thaliana	common cis-acting element in promoter and enhancer regions
DzCYP72A17	CAAT-box	CAAAT	1188	5	+	Pisum sativum	common cis-acting element in promoter and enhancer regions
DzCYP72A17	CAAT-box	CAAT	1351	4	-	Nicotiana glutinosa
DzCYP72A17	CAAT-box	CAAAT	1647	5	+	Pisum sativum	common cis-acting element in promoter and enhancer regions
DzCYP72A17	CAAT-box	CAAT	1887	4	-	Nicotiana glutinosa
DzCYP72A17	CAAT-box	CCAAT	1902	5	+	Arabidopsis thaliana	common cis-acting element in promoter and enhancer regions
DzCYP72A17	CAAT-box	CAAT	1903	4	+	Nicotiana glutinosa
DzCYP72A17	MYB-like sequence	TAACCA	1214	6	-	Arabidopsis thaliana
DzCYP72A17	MYB-like sequence	TAACCA	1882	6	+	Arabidopsis thaliana
DzCYP72A17	AAGAA-motif	GAAAGAA	103	7	+	Avena sativa
DzCYP72A17	GATA-motif	AAGGATAAGG	108	9	+	Solanum tuberosum	part of a light responsive element
DzCYP72A17	GATA-motif	GATAGGG	1386	7	-	Pisum sativum	part of a light responsive element
DzCYP72A17	Box 4	ATTAAT	612	6	+	Petroselinum crispum	part of a conserved DNA module involved in light responsiveness
DzCYP72A17	Box 4	ATTAAT	655	6	+	Petroselinum crispum	part of a conserved DNA module involved in light responsiveness
DzCYP72A17	Box 4	ATTAAT	702	6	+	Petroselinum crispum	part of a conserved DNA module involved in light responsiveness
DzCYP72A17	Box 4	ATTAAT	708	6	+	Petroselinum crispum	part of a conserved DNA module involved in light responsiveness
DzCYP72A17	TGACG-motif	TGACG	53	5	+	Hordeum vulgare	cis-acting regulatory element involved in the MeJA-responsiveness
DzCYP72A17	TGACG-motif	TGACG	416	5	+	Hordeum vulgare	cis-acting regulatory element involved in the MeJA-responsiveness
DzCYP72A17	Myb	TAACTG	201	6	-	Arabidopsis thaliana
DzCYP72A17	Myb	TAACTG	211	6	-	Arabidopsis thaliana
DzCYP72A17	Myb	CAACTG	229	6	-	Arabidopsis thaliana
DzCYP72A17	Myb	TAACTG	289	6	-	Arabidopsis thaliana
DzCYP72A17	Myb	CAACTG	1065	6	+	Arabidopsis thaliana
DzCYP72A17	TATA	TATAAAAT	426	8	-	Arabidopsis thaliana
DzCYP72A17	TATA	TATAAAAT	580	8	-	Arabidopsis thaliana
DzCYP72A17	TATA	TATAAAAT	598	8	-	Arabidopsis thaliana
DzCYP72A17	MBSI	aaaAaaC(G/C)GTTA	644	10.5	+	Petunia hybrida	MYB binding site involved in flavonoid biosynthetic genes regulation
DzCYP72A17	Unnamed__2	CCCCGG	1078	6	+	Zea mays
DzCYP72A17	as-1	TGACG	53	5	+	Arabidopsis thaliana
DzCYP72A17	as-1	TGACG	416	5	+	Arabidopsis thaliana
DzCYP72A17	TATA-box	TATA	195	4	+	Arabidopsis thaliana	core promoter element around -30 of transcription start
DzCYP72A17	TATA-box	TATAAAA	250	7	-	Pisum sativum	core promoter element around -30 of transcription start
DzCYP72A17	TATA-box	TATAAA	251	6	-	Helianthus annuus	core promoter element around -30 of transcription start
DzCYP72A17	TATA-box	TATAA	252	5	-	Arabidopsis thaliana	core promoter element around -30 of transcription start
DzCYP72A17	TATA-box	TATA	253	4	+	Arabidopsis thaliana	core promoter element around -30 of transcription start
DzCYP72A17	TATA-box	TATAA	332	5	-	Arabidopsis thaliana	core promoter element around -30 of transcription start
DzCYP72A17	TATA-box	TATA	333	4	+	Arabidopsis thaliana	core promoter element around -30 of transcription start
DzCYP72A17	TATA-box	TATAAAA	427	7	-	Pisum sativum	core promoter element around -30 of transcription start
DzCYP72A17	TATA-box	TATAAA	428	6	-	Helianthus annuus	core promoter element around -30 of transcription start
DzCYP72A17	TATA-box	TATAA	429	5	-	Arabidopsis thaliana	core promoter element around -30 of transcription start
DzCYP72A17	TATA-box	TATA	430	4	+	Arabidopsis thaliana	core promoter element around -30 of transcription start
DzCYP72A17	TATA-box	TATAAAA	581	7	-	Pisum sativum	core promoter element around -30 of transcription start
DzCYP72A17	TATA-box	TATAAA	582	6	-	Helianthus annuus	core promoter element around -30 of transcription start
DzCYP72A17	TATA-box	TATATAA	583	7	-	Arabidopsis thaliana	core promoter element around -30 of transcription start
DzCYP72A17	TATA-box	TATATA	584	6	+	Arabidopsis thaliana	core promoter element around -30 of transcription start
DzCYP72A17	TATA-box	ATATAA	585	6	+	Brassica oleracea	core promoter element around -30 of transcription start
DzCYP72A17	TATA-box	TATA	586	4	+	Arabidopsis thaliana	core promoter element around -30 of transcription start
DzCYP72A17	TATA-box	TATAAAA	599	7	-	Pisum sativum	core promoter element around -30 of transcription start
DzCYP72A17	TATA-box	TATAAA	600	6	-	Helianthus annuus	core promoter element around -30 of transcription start
DzCYP72A17	TATA-box	TATAA	601	5	-	Arabidopsis thaliana	core promoter element around -30 of transcription start
DzCYP72A17	TATA-box	TATA	602	4	+	Arabidopsis thaliana	core promoter element around -30 of transcription start
DzCYP72A17	TATA-box	ATTATA	637	6	+	Brassica napus	core promoter element around -30 of transcription start
DzCYP72A17	TATA-box	TATATAA	638	7	-	Arabidopsis thaliana	core promoter element around -30 of transcription start
DzCYP72A17	TATA-box	TATATA	639	6	+	Arabidopsis thaliana	core promoter element around -30 of transcription start
DzCYP72A17	TATA-box	ATATAA	640	6	+	Brassica oleracea	core promoter element around -30 of transcription start
DzCYP72A17	TATA-box	TATA	641	4	+	Arabidopsis thaliana	core promoter element around -30 of transcription start
DzCYP72A17	TATA-box	ATATAA	666	6	+	Brassica oleracea	core promoter element around -30 of transcription start
DzCYP72A17	TATA-box	TATA	667	4	+	Arabidopsis thaliana	core promoter element around -30 of transcription start
DzCYP72A17	TATA-box	ATATAT	784	6	+	Brassica napus	core promoter element around -30 of transcription start
DzCYP72A17	TATA-box	TATATA	785	6	+	Arabidopsis thaliana	core promoter element around -30 of transcription start
DzCYP72A17	TATA-box	TATA	787	4	+	Arabidopsis thaliana	core promoter element around -30 of transcription start
DzCYP72A17	TATA-box	ATATAA	871	6	+	Brassica oleracea	core promoter element around -30 of transcription start
DzCYP72A17	TATA-box	TATA	872	4	+	Arabidopsis thaliana	core promoter element around -30 of transcription start
DzCYP72A17	TATA-box	TATATTTATATTT	941	12	-	Avena sativa	core promoter element around -30 of transcription start
DzCYP72A17	TATA-box	ATATAT	943	6	+	Brassica napus	core promoter element around -30 of transcription start
DzCYP72A17	TATA-box	TATATA	944	6	+	Arabidopsis thaliana	core promoter element around -30 of transcription start
DzCYP72A17	TATA-box	ATATAT	945	6	+	Brassica napus	core promoter element around -30 of transcription start
DzCYP72A17	TATA-box	TATATA	946	6	+	Arabidopsis thaliana	core promoter element around -30 of transcription start
DzCYP72A17	TATA-box	ATATAT	947	6	+	Brassica napus	core promoter element around -30 of transcription start
DzCYP72A17	TATA-box	TATATA	948	6	+	Arabidopsis thaliana	core promoter element around -30 of transcription start
DzCYP72A17	TATA-box	ATATAT	949	6	+	Brassica napus	core promoter element around -30 of transcription start
DzCYP72A17	TATA-box	TATATA	950	6	+	Arabidopsis thaliana	core promoter element around -30 of transcription start
DzCYP72A17	TATA-box	ATATAT	951	6	+	Brassica napus	core promoter element around -30 of transcription start
DzCYP72A17	TATA-box	TATATA	952	6	+	Arabidopsis thaliana	core promoter element around -30 of transcription start
DzCYP72A17	TATA-box	ATATAT	953	6	+	Brassica napus	core promoter element around -30 of transcription start
DzCYP72A17	TATA-box	TATATA	954	6	+	Arabidopsis thaliana	core promoter element around -30 of transcription start
DzCYP72A17	TATA-box	ATATAT	955	6	+	Brassica napus	core promoter element around -30 of transcription start
DzCYP72A17	TATA-box	TATATA	956	6	+	Arabidopsis thaliana	core promoter element around -30 of transcription start
DzCYP72A17	TATA-box	ATATAT	957	6	+	Brassica napus	core promoter element around -30 of transcription start
DzCYP72A17	TATA-box	TATATA	958	6	+	Arabidopsis thaliana	core promoter element around -30 of transcription start
DzCYP72A17	TATA-box	ATATAT	959	6	+	Brassica napus	core promoter element around -30 of transcription start
DzCYP72A17	TATA-box	TATATA	960	6	+	Arabidopsis thaliana	core promoter element around -30 of transcription start
DzCYP72A17	TATA-box	ATATAT	961	6	+	Brassica napus	core promoter element around -30 of transcription start
DzCYP72A17	TATA-box	TATATA	962	6	+	Arabidopsis thaliana	core promoter element around -30 of transcription start
DzCYP72A17	TATA-box	ATATAT	963	6	+	Brassica napus	core promoter element around -30 of transcription start
DzCYP72A17	TATA-box	TATATA	964	6	+	Arabidopsis thaliana	core promoter element around -30 of transcription start
DzCYP72A17	TATA-box	ATATAT	965	6	+	Brassica napus	core promoter element around -30 of transcription start
DzCYP72A17	TATA-box	TATATA	966	6	+	Arabidopsis thaliana	core promoter element around -30 of transcription start
DzCYP72A17	TATA-box	ATATAT	967	6	+	Brassica napus	core promoter element around -30 of transcription start
DzCYP72A17	TATA-box	TATATA	968	6	+	Arabidopsis thaliana	core promoter element around -30 of transcription start
DzCYP72A17	TATA-box	ATATAT	969	6	+	Brassica napus	core promoter element around -30 of transcription start
DzCYP72A17	TATA-box	TATATA	970	6	+	Arabidopsis thaliana	core promoter element around -30 of transcription start
DzCYP72A17	TATA-box	ATATAT	971	6	+	Brassica napus	core promoter element around -30 of transcription start
DzCYP72A17	TATA-box	TATATA	972	6	+	Arabidopsis thaliana	core promoter element around -30 of transcription start
DzCYP72A17	TATA-box	ATATAT	973	6	+	Brassica napus	core promoter element around -30 of transcription start
DzCYP72A17	TATA-box	TATATA	974	6	+	Arabidopsis thaliana	core promoter element around -30 of transcription start
DzCYP72A17	TATA-box	ATATAT	975	6	+	Brassica napus	core promoter element around -30 of transcription start
DzCYP72A17	TATA-box	TATATA	976	6	+	Arabidopsis thaliana	core promoter element around -30 of transcription start
DzCYP72A17	TATA-box	ATATAT	977	6	+	Brassica napus	core promoter element around -30 of transcription start
DzCYP72A17	TATA-box	TATATA	978	6	+	Arabidopsis thaliana	core promoter element around -30 of transcription start
DzCYP72A17	TATA-box	ATATAT	979	6	+	Brassica napus	core promoter element around -30 of transcription start
DzCYP72A17	TATA-box	TATATA	980	6	+	Arabidopsis thaliana	core promoter element around -30 of transcription start
DzCYP72A17	TATA-box	TATA	982	4	+	Arabidopsis thaliana	core promoter element around -30 of transcription start
DzCYP72A17	TATA-box	ATTATA	1033	6	+	Brassica napus	core promoter element around -30 of transcription start
DzCYP72A17	TATA-box	TATATAA	1034	7	-	Arabidopsis thaliana	core promoter element around -30 of transcription start
DzCYP72A17	TATA-box	TATATA	1035	6	-	Arabidopsis thaliana	core promoter element around -30 of transcription start
DzCYP72A17	TATA-box	ATATAT	1036	6	-	Brassica napus	core promoter element around -30 of transcription start
DzCYP72A17	TATA-box	TATATA	1037	6	-	Arabidopsis thaliana	core promoter element around -30 of transcription start
DzCYP72A17	TATA-box	TATA	1039	4	-	Arabidopsis thaliana	core promoter element around -30 of transcription start
DzCYP72A17	TATA-box	TATAA	1217	5	-	Arabidopsis thaliana	core promoter element around -30 of transcription start
DzCYP72A17	TATA-box	TATA	1218	4	-	Arabidopsis thaliana	core promoter element around -30 of transcription start
DzCYP72A17	TATA-box	TATAAGAA	1243	8	-	Zea mays	core promoter element around -30 of transcription start
DzCYP72A17	TATA-box	TATATAA	1246	7	-	Arabidopsis thaliana	core promoter element around -30 of transcription start
DzCYP72A17	TATA-box	TATATA	1247	6	-	Arabidopsis thaliana	core promoter element around -30 of transcription start
DzCYP72A17	TATA-box	ATATAT	1248	6	-	Brassica napus	core promoter element around -30 of transcription start
DzCYP72A17	TATA-box	TATATA	1249	6	-	Arabidopsis thaliana	core promoter element around -30 of transcription start
DzCYP72A17	TATA-box	ATATAA	1250	6	+	Brassica oleracea	core promoter element around -30 of transcription start
DzCYP72A17	TATA-box	TATA	1251	4	-	Arabidopsis thaliana	core promoter element around -30 of transcription start
DzCYP72A17	TATA-box	ATATAT	1255	6	-	Brassica napus	core promoter element around -30 of transcription start
DzCYP72A17	TATA-box	TATATA	1256	6	-	Arabidopsis thaliana	core promoter element around -30 of transcription start
DzCYP72A17	TATA-box	ATATAT	1257	6	-	Brassica napus	core promoter element around -30 of transcription start
DzCYP72A17	TATA-box	TATATA	1258	6	-	Arabidopsis thaliana	core promoter element around -30 of transcription start
DzCYP72A17	TATA-box	ATATAT	1259	6	-	Brassica napus	core promoter element around -30 of transcription start
DzCYP72A17	TATA-box	TATATA	1260	6	-	Arabidopsis thaliana	core promoter element around -30 of transcription start
DzCYP72A17	TATA-box	ATATAT	1261	6	-	Brassica napus	core promoter element around -30 of transcription start
DzCYP72A17	TATA-box	TATATA	1262	6	-	Arabidopsis thaliana	core promoter element around -30 of transcription start
DzCYP72A17	TATA-box	ATATAT	1263	6	-	Brassica napus	core promoter element around -30 of transcription start
DzCYP72A17	TATA-box	TATATA	1264	6	-	Arabidopsis thaliana	core promoter element around -30 of transcription start
DzCYP72A17	TATA-box	ATATAT	1265	6	-	Brassica napus	core promoter element around -30 of transcription start
DzCYP72A17	TATA-box	TATATA	1266	6	-	Arabidopsis thaliana	core promoter element around -30 of transcription start
DzCYP72A17	TATA-box	ATATAT	1267	6	-	Brassica napus	core promoter element around -30 of transcription start
DzCYP72A17	TATA-box	TATATA	1268	6	-	Arabidopsis thaliana	core promoter element around -30 of transcription start
DzCYP72A17	TATA-box	ATATAT	1269	6	-	Brassica napus	core promoter element around -30 of transcription start
DzCYP72A17	TATA-box	TATATA	1270	6	-	Arabidopsis thaliana	core promoter element around -30 of transcription start
DzCYP72A17	TATA-box	ATATAT	1271	6	-	Brassica napus	core promoter element around -30 of transcription start
DzCYP72A17	TATA-box	TATATA	1272	6	-	Arabidopsis thaliana	core promoter element around -30 of transcription start
DzCYP72A17	TATA-box	ATATAT	1273	6	-	Brassica napus	core promoter element around -30 of transcription start
DzCYP72A17	TATA-box	TATATA	1274	6	-	Arabidopsis thaliana	core promoter element around -30 of transcription start
DzCYP72A17	TATA-box	ATATAT	1275	6	-	Brassica napus	core promoter element around -30 of transcription start
DzCYP72A17	TATA-box	TATATA	1276	6	-	Arabidopsis thaliana	core promoter element around -30 of transcription start
DzCYP72A17	TATA-box	ATATAT	1277	6	-	Brassica napus	core promoter element around -30 of transcription start
DzCYP72A17	TATA-box	TATATA	1278	6	-	Arabidopsis thaliana	core promoter element around -30 of transcription start
DzCYP72A17	TATA-box	ATATAT	1279	6	-	Brassica napus	core promoter element around -30 of transcription start
DzCYP72A17	TATA-box	TATATA	1280	6	-	Arabidopsis thaliana	core promoter element around -30 of transcription start
DzCYP72A17	TATA-box	ATATAT	1281	6	-	Brassica napus	core promoter element around -30 of transcription start
DzCYP72A17	TATA-box	TATATA	1282	6	-	Arabidopsis thaliana	core promoter element around -30 of transcription start
DzCYP72A17	TATA-box	ATATAT	1283	6	-	Brassica napus	core promoter element around -30 of transcription start
DzCYP72A17	TATA-box	TATATA	1284	6	-	Arabidopsis thaliana	core promoter element around -30 of transcription start
DzCYP72A17	TATA-box	ATATAT	1285	6	-	Brassica napus	core promoter element around -30 of transcription start
DzCYP72A17	TATA-box	TATATA	1286	6	-	Arabidopsis thaliana	core promoter element around -30 of transcription start
DzCYP72A17	TATA-box	ATATAT	1287	6	-	Brassica napus	core promoter element around -30 of transcription start
DzCYP72A17	TATA-box	TATATA	1288	6	-	Arabidopsis thaliana	core promoter element around -30 of transcription start
DzCYP72A17	TATA-box	ATATAT	1289	6	-	Brassica napus	core promoter element around -30 of transcription start
DzCYP72A17	TATA-box	TATATA	1290	6	-	Arabidopsis thaliana	core promoter element around -30 of transcription start
DzCYP72A17	TATA-box	ATATAT	1291	6	-	Brassica napus	core promoter element around -30 of transcription start
DzCYP72A17	TATA-box	TATATA	1292	6	-	Arabidopsis thaliana	core promoter element around -30 of transcription start
DzCYP72A17	TATA-box	ATATAT	1293	6	-	Brassica napus	core promoter element around -30 of transcription start
DzCYP72A17	TATA-box	TATA	1294	4	-	Arabidopsis thaliana	core promoter element around -30 of transcription start
DzCYP72A17	TATA-box	TATAAAA	1300	7	-	Pisum sativum	core promoter element around -30 of transcription start
DzCYP72A17	TATA-box	TATAAA	1301	6	-	Helianthus annuus	core promoter element around -30 of transcription start
DzCYP72A17	TATA-box	TATAA	1302	5	-	Arabidopsis thaliana	core promoter element around -30 of transcription start
DzCYP72A17	TATA-box	TATA	1303	4	-	Arabidopsis thaliana	core promoter element around -30 of transcription start
DzCYP72A17	TATA-box	taTATAAAtc	1309	9	-	Arabidopsis thaliana	core promoter element around -30 of transcription start
DzCYP72A17	TATA-box	TATAAAT	1310	7	-	Brassica juncea	core promoter element around -30 of transcription start
DzCYP72A17	TATA-box	TATAAA	1311	6	-	Helianthus annuus	core promoter element around -30 of transcription start
DzCYP72A17	TATA-box	TATATAA	1312	7	-	Arabidopsis thaliana	core promoter element around -30 of transcription start
DzCYP72A17	TATA-box	TATATA	1313	6	-	Arabidopsis thaliana	core promoter element around -30 of transcription start
DzCYP72A17	TATA-box	ATATAT	1314	6	-	Brassica napus	core promoter element around -30 of transcription start
DzCYP72A17	TATA-box	TATATA	1315	6	-	Arabidopsis thaliana	core promoter element around -30 of transcription start
DzCYP72A17	TATA-box	ATATAT	1316	6	-	Brassica napus	core promoter element around -30 of transcription start
DzCYP72A17	TATA-box	TATATA	1317	6	-	Arabidopsis thaliana	core promoter element around -30 of transcription start
DzCYP72A17	TATA-box	ATATAT	1318	6	-	Brassica napus	core promoter element around -30 of transcription start
DzCYP72A17	TATA-box	TATATA	1319	6	-	Arabidopsis thaliana	core promoter element around -30 of transcription start
DzCYP72A17	TATA-box	ATATAT	1320	6	-	Brassica napus	core promoter element around -30 of transcription start
DzCYP72A17	TATA-box	TATATA	1321	6	-	Arabidopsis thaliana	core promoter element around -30 of transcription start
DzCYP72A17	TATA-box	ATATAT	1322	6	-	Brassica napus	core promoter element around -30 of transcription start
DzCYP72A17	TATA-box	TATATA	1323	6	-	Arabidopsis thaliana	core promoter element around -30 of transcription start
DzCYP72A17	TATA-box	ATATAT	1324	6	-	Brassica napus	core promoter element around -30 of transcription start
DzCYP72A17	TATA-box	TATATA	1325	6	-	Arabidopsis thaliana	core promoter element around -30 of transcription start
DzCYP72A17	TATA-box	ATATAT	1326	6	-	Brassica napus	core promoter element around -30 of transcription start
DzCYP72A17	TATA-box	TATATA	1327	6	-	Arabidopsis thaliana	core promoter element around -30 of transcription start
DzCYP72A17	TATA-box	ATATAT	1328	6	-	Brassica napus	core promoter element around -30 of transcription start
DzCYP72A17	TATA-box	TATATA	1329	6	-	Arabidopsis thaliana	core promoter element around -30 of transcription start
DzCYP72A17	TATA-box	ATATAT	1330	6	-	Brassica napus	core promoter element around -30 of transcription start
DzCYP72A17	TATA-box	TATATA	1331	6	-	Arabidopsis thaliana	core promoter element around -30 of transcription start
DzCYP72A17	TATA-box	ATATAT	1332	6	-	Brassica napus	core promoter element around -30 of transcription start
DzCYP72A17	TATA-box	TATATA	1333	6	-	Arabidopsis thaliana	core promoter element around -30 of transcription start
DzCYP72A17	TATA-box	ATATAT	1334	6	-	Brassica napus	core promoter element around -30 of transcription start
DzCYP72A17	TATA-box	TATATA	1335	6	-	Arabidopsis thaliana	core promoter element around -30 of transcription start
DzCYP72A17	TATA-box	ATATAT	1336	6	-	Brassica napus	core promoter element around -30 of transcription start
DzCYP72A17	TATA-box	TATATA	1337	6	-	Arabidopsis thaliana	core promoter element around -30 of transcription start
DzCYP72A17	TATA-box	ATATAT	1338	6	-	Brassica napus	core promoter element around -30 of transcription start
DzCYP72A17	TATA-box	TATATA	1339	6	-	Arabidopsis thaliana	core promoter element around -30 of transcription start
DzCYP72A17	TATA-box	ATATAT	1340	6	-	Brassica napus	core promoter element around -30 of transcription start
DzCYP72A17	TATA-box	TATATA	1341	6	-	Arabidopsis thaliana	core promoter element around -30 of transcription start
DzCYP72A17	TATA-box	ATATAT	1342	6	-	Brassica napus	core promoter element around -30 of transcription start
DzCYP72A17	TATA-box	TATATA	1343	6	-	Arabidopsis thaliana	core promoter element around -30 of transcription start
DzCYP72A17	TATA-box	ATATAT	1344	6	-	Brassica napus	core promoter element around -30 of transcription start
DzCYP72A17	TATA-box	TATATA	1345	6	-	Arabidopsis thaliana	core promoter element around -30 of transcription start
DzCYP72A17	TATA-box	ATATAA	1346	6	+	Brassica oleracea	core promoter element around -30 of transcription start
DzCYP72A17	TATA-box	TATA	1347	4	-	Arabidopsis thaliana	core promoter element around -30 of transcription start
DzCYP72A17	TATA-box	TATATA	1430	6	-	Arabidopsis thaliana	core promoter element around -30 of transcription start
DzCYP72A17	TATA-box	ATATAT	1431	6	-	Brassica napus	core promoter element around -30 of transcription start
DzCYP72A17	TATA-box	TATATA	1432	6	-	Arabidopsis thaliana	core promoter element around -30 of transcription start
DzCYP72A17	TATA-box	ATATAT	1433	6	-	Brassica napus	core promoter element around -30 of transcription start
DzCYP72A17	TATA-box	TATATA	1434	6	-	Arabidopsis thaliana	core promoter element around -30 of transcription start
DzCYP72A17	TATA-box	ATATAT	1435	6	-	Brassica napus	core promoter element around -30 of transcription start
DzCYP72A17	TATA-box	TATATA	1436	6	-	Arabidopsis thaliana	core promoter element around -30 of transcription start
DzCYP72A17	TATA-box	ATATAT	1437	6	-	Brassica napus	core promoter element around -30 of transcription start
DzCYP72A17	TATA-box	TATATA	1438	6	-	Arabidopsis thaliana	core promoter element around -30 of transcription start
DzCYP72A17	TATA-box	ATATAT	1439	6	-	Brassica napus	core promoter element around -30 of transcription start
DzCYP72A17	TATA-box	TATATA	1440	6	-	Arabidopsis thaliana	core promoter element around -30 of transcription start
DzCYP72A17	TATA-box	ATATAT	1441	6	-	Brassica napus	core promoter element around -30 of transcription start
DzCYP72A17	TATA-box	TATATA	1442	6	-	Arabidopsis thaliana	core promoter element around -30 of transcription start
DzCYP72A17	TATA-box	ATATAT	1443	6	-	Brassica napus	core promoter element around -30 of transcription start
DzCYP72A17	TATA-box	TATATA	1444	6	-	Arabidopsis thaliana	core promoter element around -30 of transcription start
DzCYP72A17	TATA-box	ATATAT	1445	6	-	Brassica napus	core promoter element around -30 of transcription start
DzCYP72A17	TATA-box	TATATA	1446	6	-	Arabidopsis thaliana	core promoter element around -30 of transcription start
DzCYP72A17	TATA-box	ATATAT	1447	6	-	Brassica napus	core promoter element around -30 of transcription start
DzCYP72A17	TATA-box	TATATA	1448	6	-	Arabidopsis thaliana	core promoter element around -30 of transcription start
DzCYP72A17	TATA-box	ATATAT	1449	6	-	Brassica napus	core promoter element around -30 of transcription start
DzCYP72A17	TATA-box	TATATA	1450	6	-	Arabidopsis thaliana	core promoter element around -30 of transcription start
DzCYP72A17	TATA-box	ATATAT	1451	6	-	Brassica napus	core promoter element around -30 of transcription start
DzCYP72A17	TATA-box	TATATA	1452	6	-	Arabidopsis thaliana	core promoter element around -30 of transcription start
DzCYP72A17	TATA-box	ATATAT	1453	6	-	Brassica napus	core promoter element around -30 of transcription start
DzCYP72A17	TATA-box	TATATA	1454	6	-	Arabidopsis thaliana	core promoter element around -30 of transcription start
DzCYP72A17	TATA-box	ATATAT	1455	6	-	Brassica napus	core promoter element around -30 of transcription start
DzCYP72A17	TATA-box	TATATA	1456	6	-	Arabidopsis thaliana	core promoter element around -30 of transcription start
DzCYP72A17	TATA-box	ATATAT	1457	6	-	Brassica napus	core promoter element around -30 of transcription start
DzCYP72A17	TATA-box	TATATA	1458	6	-	Arabidopsis thaliana	core promoter element around -30 of transcription start
DzCYP72A17	TATA-box	ATATAT	1459	6	-	Brassica napus	core promoter element around -30 of transcription start
DzCYP72A17	TATA-box	TATATA	1460	6	-	Arabidopsis thaliana	core promoter element around -30 of transcription start
DzCYP72A17	TATA-box	TATA	1462	4	-	Arabidopsis thaliana	core promoter element around -30 of transcription start
DzCYP72A17	TATA-box	TATAAGAA	1506	8	-	Zea mays	core promoter element around -30 of transcription start
DzCYP72A17	TATA-box	TATATAA	1509	7	-	Arabidopsis thaliana	core promoter element around -30 of transcription start
DzCYP72A17	TATA-box	TATATA	1510	6	-	Arabidopsis thaliana	core promoter element around -30 of transcription start
DzCYP72A17	TATA-box	ATATAT	1511	6	-	Brassica napus	core promoter element around -30 of transcription start
DzCYP72A17	TATA-box	TATA	1512	4	-	Arabidopsis thaliana	core promoter element around -30 of transcription start
DzCYP72A17	TATA-box	TATA	1560	4	-	Arabidopsis thaliana	core promoter element around -30 of transcription start
DzCYP72A17	TATA-box	ATTATA	1831	6	+	Brassica napus	core promoter element around -30 of transcription start
DzCYP72A17	TATA-box	TATAA	1832	5	-	Arabidopsis thaliana	core promoter element around -30 of transcription start
DzCYP72A17	TATA-box	TATA	1833	4	-	Arabidopsis thaliana	core promoter element around -30 of transcription start
DzCYP72A17	TATA-box	TATA	1865	4	-	Arabidopsis thaliana	core promoter element around -30 of transcription start
DzCYP72A17	Unnamed__1	GAATTTAATTAA	613	11	-	Glycine max	60K protein binding site
DzCYP72A17	ARE	AAACCA	174	6	+	Zea mays	cis-acting regulatory element essential for the anaerobic induction
DzCYP72A17	ARE	AAACCA	1102	6	-	Zea mays	cis-acting regulatory element essential for the anaerobic induction
DzCYP72A17	ARE	AAACCA	1184	6	+	Zea mays	cis-acting regulatory element essential for the anaerobic induction
DzCYP72A17	ARE	AAACCA	1899	6	+	Zea mays	cis-acting regulatory element essential for the anaerobic induction
DzCYP72A17	CARE	CAACTCAC	234	8	-	Oryza sativa
DzCYP72A17	GT1-motif	GGTTAAT	319	7	-	Avena sativa	light responsive element
DzCYP72A17	GT1-motif	GGTTAA	320	6	-	Arabidopsis thaliana	light responsive element
DzCYP72A17	GT1-motif	GTGTGTGAA	552	9	-	Solanum tuberosum	light responsive element
DzCYP72A17	GT1-motif	GGTTAAT	992	7	+	Avena sativa	light responsive element
DzCYP72A17	ABRE	GCAACGTGTC	894	9	+	Hordeum vulgare	cis-acting element involved in the abscisic acid responsiveness
DzCYP72A17	AT~TATA-box	TATATAAA	582	8	-	Arabidopsis thaliana
DzCYP72A17	AT~TATA-box	TATATA	584	6	+	Arabidopsis thaliana
DzCYP72A17	AT~TATA-box	TATATA	639	6	+	Arabidopsis thaliana
DzCYP72A17	AT~TATA-box	TATATA	785	6	+	Arabidopsis thaliana
DzCYP72A17	AT~TATA-box	TATATA	944	6	+	Arabidopsis thaliana
DzCYP72A17	AT~TATA-box	TATATA	946	6	+	Arabidopsis thaliana
DzCYP72A17	AT~TATA-box	TATATA	948	6	+	Arabidopsis thaliana
DzCYP72A17	AT~TATA-box	TATATA	950	6	+	Arabidopsis thaliana
DzCYP72A17	AT~TATA-box	TATATA	952	6	+	Arabidopsis thaliana
DzCYP72A17	AT~TATA-box	TATATA	954	6	+	Arabidopsis thaliana
DzCYP72A17	AT~TATA-box	TATATA	956	6	+	Arabidopsis thaliana
DzCYP72A17	AT~TATA-box	TATATA	958	6	+	Arabidopsis thaliana
DzCYP72A17	AT~TATA-box	TATATA	960	6	+	Arabidopsis thaliana
DzCYP72A17	AT~TATA-box	TATATA	962	6	+	Arabidopsis thaliana
DzCYP72A17	AT~TATA-box	TATATA	964	6	+	Arabidopsis thaliana
DzCYP72A17	AT~TATA-box	TATATA	966	6	+	Arabidopsis thaliana
DzCYP72A17	AT~TATA-box	TATATA	968	6	+	Arabidopsis thaliana
DzCYP72A17	AT~TATA-box	TATATA	970	6	+	Arabidopsis thaliana
DzCYP72A17	AT~TATA-box	TATATA	972	6	+	Arabidopsis thaliana
DzCYP72A17	AT~TATA-box	TATATA	974	6	+	Arabidopsis thaliana
DzCYP72A17	AT~TATA-box	TATATA	976	6	+	Arabidopsis thaliana
DzCYP72A17	AT~TATA-box	TATATA	978	6	+	Arabidopsis thaliana
DzCYP72A17	AT~TATA-box	TATATA	980	6	+	Arabidopsis thaliana
DzCYP72A17	AT~TATA-box	TATATA	1035	6	-	Arabidopsis thaliana
DzCYP72A17	AT~TATA-box	TATATA	1037	6	-	Arabidopsis thaliana
DzCYP72A17	AT~TATA-box	TATATA	1247	6	-	Arabidopsis thaliana
DzCYP72A17	AT~TATA-box	TATATA	1249	6	-	Arabidopsis thaliana
DzCYP72A17	AT~TATA-box	TATATA	1256	6	-	Arabidopsis thaliana
DzCYP72A17	AT~TATA-box	TATATA	1258	6	-	Arabidopsis thaliana
DzCYP72A17	AT~TATA-box	TATATA	1260	6	-	Arabidopsis thaliana
DzCYP72A17	AT~TATA-box	TATATA	1262	6	-	Arabidopsis thaliana
DzCYP72A17	AT~TATA-box	TATATA	1264	6	-	Arabidopsis thaliana
DzCYP72A17	AT~TATA-box	TATATA	1266	6	-	Arabidopsis thaliana
DzCYP72A17	AT~TATA-box	TATATA	1268	6	-	Arabidopsis thaliana
DzCYP72A17	AT~TATA-box	TATATA	1270	6	-	Arabidopsis thaliana
DzCYP72A17	AT~TATA-box	TATATA	1272	6	-	Arabidopsis thaliana
DzCYP72A17	AT~TATA-box	TATATA	1274	6	-	Arabidopsis thaliana
DzCYP72A17	AT~TATA-box	TATATA	1276	6	-	Arabidopsis thaliana
DzCYP72A17	AT~TATA-box	TATATA	1278	6	-	Arabidopsis thaliana
DzCYP72A17	AT~TATA-box	TATATA	1280	6	-	Arabidopsis thaliana
DzCYP72A17	AT~TATA-box	TATATA	1282	6	-	Arabidopsis thaliana
DzCYP72A17	AT~TATA-box	TATATA	1284	6	-	Arabidopsis thaliana
DzCYP72A17	AT~TATA-box	TATATA	1286	6	-	Arabidopsis thaliana
DzCYP72A17	AT~TATA-box	TATATA	1288	6	-	Arabidopsis thaliana
DzCYP72A17	AT~TATA-box	TATATA	1290	6	-	Arabidopsis thaliana
DzCYP72A17	AT~TATA-box	TATATA	1292	6	-	Arabidopsis thaliana
DzCYP72A17	AT~TATA-box	TATATAAA	1311	8	-	Arabidopsis thaliana
DzCYP72A17	AT~TATA-box	TATATA	1313	6	-	Arabidopsis thaliana
DzCYP72A17	AT~TATA-box	TATATA	1315	6	-	Arabidopsis thaliana
DzCYP72A17	AT~TATA-box	TATATA	1317	6	-	Arabidopsis thaliana
DzCYP72A17	AT~TATA-box	TATATA	1319	6	-	Arabidopsis thaliana
DzCYP72A17	AT~TATA-box	TATATA	1321	6	-	Arabidopsis thaliana
DzCYP72A17	AT~TATA-box	TATATA	1323	6	-	Arabidopsis thaliana
DzCYP72A17	AT~TATA-box	TATATA	1325	6	-	Arabidopsis thaliana
DzCYP72A17	AT~TATA-box	TATATA	1327	6	-	Arabidopsis thaliana
DzCYP72A17	AT~TATA-box	TATATA	1329	6	-	Arabidopsis thaliana
DzCYP72A17	AT~TATA-box	TATATA	1331	6	-	Arabidopsis thaliana
DzCYP72A17	AT~TATA-box	TATATA	1333	6	-	Arabidopsis thaliana
DzCYP72A17	AT~TATA-box	TATATA	1335	6	-	Arabidopsis thaliana
DzCYP72A17	AT~TATA-box	TATATA	1337	6	-	Arabidopsis thaliana
DzCYP72A17	AT~TATA-box	TATATA	1339	6	-	Arabidopsis thaliana
DzCYP72A17	AT~TATA-box	TATATA	1341	6	-	Arabidopsis thaliana
DzCYP72A17	AT~TATA-box	TATATA	1343	6	-	Arabidopsis thaliana
DzCYP72A17	AT~TATA-box	TATATA	1345	6	-	Arabidopsis thaliana
DzCYP72A17	AT~TATA-box	TATATA	1430	6	-	Arabidopsis thaliana
DzCYP72A17	AT~TATA-box	TATATA	1432	6	-	Arabidopsis thaliana
DzCYP72A17	AT~TATA-box	TATATA	1434	6	-	Arabidopsis thaliana
DzCYP72A17	AT~TATA-box	TATATA	1436	6	-	Arabidopsis thaliana
DzCYP72A17	AT~TATA-box	TATATA	1438	6	-	Arabidopsis thaliana
DzCYP72A17	AT~TATA-box	TATATA	1440	6	-	Arabidopsis thaliana
DzCYP72A17	AT~TATA-box	TATATA	1442	6	-	Arabidopsis thaliana
DzCYP72A17	AT~TATA-box	TATATA	1444	6	-	Arabidopsis thaliana
DzCYP72A17	AT~TATA-box	TATATA	1446	6	-	Arabidopsis thaliana
DzCYP72A17	AT~TATA-box	TATATA	1448	6	-	Arabidopsis thaliana
DzCYP72A17	AT~TATA-box	TATATA	1450	6	-	Arabidopsis thaliana
DzCYP72A17	AT~TATA-box	TATATA	1452	6	-	Arabidopsis thaliana
DzCYP72A17	AT~TATA-box	TATATA	1454	6	-	Arabidopsis thaliana
DzCYP72A17	AT~TATA-box	TATATA	1456	6	-	Arabidopsis thaliana
DzCYP72A17	AT~TATA-box	TATATA	1458	6	-	Arabidopsis thaliana
DzCYP72A17	AT~TATA-box	TATATA	1460	6	-	Arabidopsis thaliana
DzCYP72A17	AT~TATA-box	TATATA	1510	6	-	Arabidopsis thaliana
DzCYP72A17	STRE	AGGGG	294	5	+	Arabidopsis thaliana
DzCYP72A17	STRE	AGGGG	1870	5	-	Arabidopsis thaliana
DzCYP72A17	WUN-motif	AAATTTCTT	798	9	+	Nicotiana glutinosa
DzCYP72A18	STRE	AGGGG	820	5	-	Arabidopsis thaliana
DzCYP72A18	STRE	AGGGG	976	5	+	Arabidopsis thaliana
DzCYP72A18	WUN-motif	AAATTTCTT	49	9	+	Nicotiana glutinosa
DzCYP72A18	WUN-motif	AAATTTCTT	85	9	-	Nicotiana glutinosa
DzCYP72A18	WUN-motif	AAATTACT	1481	8	+	Nicotiana glutinosa
DzCYP72A18	LAMP-element	CTTTATCA	1321	8	-	Pisum sativum	part of a light responsive element
DzCYP72A18	CARE	CAACTCCC	1228	8	+	Oryza sativa
DzCYP72A18	GT1-motif	GTGTGTGAA	152	9	-	Solanum tuberosum	light responsive element
DzCYP72A18	AT~TATA-box	TATATA	237	6	+	Arabidopsis thaliana
DzCYP72A18	AT~TATA-box	TATATA	239	6	+	Arabidopsis thaliana
DzCYP72A18	AT~TATA-box	TATATA	241	6	+	Arabidopsis thaliana
DzCYP72A18	AT~TATA-box	TATATA	243	6	+	Arabidopsis thaliana
DzCYP72A18	AT~TATA-box	TATATA	245	6	+	Arabidopsis thaliana
DzCYP72A18	AT~TATA-box	TATATA	247	6	+	Arabidopsis thaliana
DzCYP72A18	AT~TATA-box	TATATA	249	6	+	Arabidopsis thaliana
DzCYP72A18	AT~TATA-box	TATATA	251	6	+	Arabidopsis thaliana
DzCYP72A18	AT~TATA-box	TATATA	253	6	+	Arabidopsis thaliana
DzCYP72A18	AT~TATA-box	TATATA	255	6	+	Arabidopsis thaliana
DzCYP72A18	AT~TATA-box	TATATA	257	6	+	Arabidopsis thaliana
DzCYP72A18	AT~TATA-box	TATATA	259	6	+	Arabidopsis thaliana
DzCYP72A18	AT~TATA-box	TATATA	261	6	+	Arabidopsis thaliana
DzCYP72A18	AT~TATA-box	TATATA	263	6	+	Arabidopsis thaliana
DzCYP72A18	AT~TATA-box	TATATA	454	6	+	Arabidopsis thaliana
DzCYP72A18	AT~TATA-box	TATATA	456	6	+	Arabidopsis thaliana
DzCYP72A18	TATA-box	TATAAAA	34	7	-	Pisum sativum	core promoter element around -30 of transcription start
DzCYP72A18	TATA-box	TATAAA	35	6	-	Helianthus annuus	core promoter element around -30 of transcription start
DzCYP72A18	TATA-box	TATAA	36	5	-	Arabidopsis thaliana	core promoter element around -30 of transcription start
DzCYP72A18	TATA-box	TATA	37	4	+	Arabidopsis thaliana	core promoter element around -30 of transcription start
DzCYP72A18	TATA-box	TATTTAAA	184	8	+	Arabidopsis thaliana	core promoter element around -30 of transcription start
[truncated: 3,341 more rows]
